# Supplementary material for: Prioritizing river basins for nutrient studies
Source: Environ Monit Assess. 2024 Feb 9;196(3):248. doi: 10.1007/s10661-023-12266-7 (PMC10853301; doi:10.1007/s10661-023-12266-7)
Supplement: Supplementary file 2 — Supplementary file2 (XLSX 144 KB) [file 10661_2023_12266_MOESM2_ESM.xlsx]

## Sheet: Title page
Article title:	Prioritizing river basins for nutrient studies
Journal name:	Environmental Monitoring and Assessment
Authors:	Anthony J. Tesoriero,* Dale M. Robertson, Christopher T. Green, J.K. Bohlke, Judson W. Harvey, and Sharon L. Qi
Corresponding author* affiliation and email address:	U.S. Geological Survey, tesorier@usgs.gov

## Sheet: readme
Definitions of variables shown in the 'Impact Ranking Approach' worksheet.
	Column Name	Column Description	Original Data Source (see journal article for full citation)	Units	Name of variable in Qi et al., 2023 that the variable in this sheet is based on.	Transformation of variable in Qi et al., 2023
A	CombHUC04_	Unique number of huc04-sized candidate basins	Van Metre et al. 2020		HUC4
B	Candidate Basin name	Name of huc04-sized candidate basins	Van Metre et al. 2020
C	Region number	Region number (see Figure 1)	Van Metre et al. 2020
D	Region name	Region name (see Figure 1)	Van Metre et al. 2020
E	NitrateConc_GW	Median nitrate concentration in groundwater at the depth of public supplies from machine learning model.	Ransom et al. 2022	mg/L as N	MEDIAN_PREDno3PS	None
F	Nitrate_conc_shallowGW	Median nitrate concentration in shallow groundwater from logistic regression model.	Nolan et al. 2006	mg/L as N	MEDIAN_PredNitConcShallowGW	None
G	P_conc_SW	Median phosphorus concentration in HUC08 streams within a HUC04-sized candidate basin	Ator, 2019; Hoos and Roland, 2019; Robertson and Saad, 2019; Wise, 2019; Wise et al. 2019	mg/L	Median TP Conc for the HUC4	None
H	N_conc_SW	Median nitrogen concentration in HUC08 streams within a HUC04-sized candidate basin	Ator, 2019; Hoos and Roland, 2019; Robertson and Saad, 2019; Wise, 2019; Wise et al. 2019	mg/L	Median TN Conc for the HUC4	None
I	Biotic Condition	Estimated biotic condition. Transformed as follows so streams in poor condition are ranked higher: Column I value = 1-likelihood that a stream would be classified as having good biological condition.	Hill et al. 2017	Likelihood stream is not in good biological condition	MEAN_BioCondition	Biotic Condition = 1 - MEAN_BioCondition
J	Septic N	Nitrogen from septic systems	LaMotte, 2018	kg/km2/yr	SUM_NFromSep, HUC4 area	Septic N = (SUM_NFromSep*0.4536 kg/lb)/HUC4 area
K	Delivered_P_Yield	Delivered phosphorus yield	Ator, 2019; Hoos and Roland, 2019; Robertson and Saad, 2019; Wise, 2019; Wise et al. 2019	kg/km2/yr	Delivered TP Yield	None
L	P_Fert_Manure	Manure and fertilizer phosphorus	Wieczorek et al. 2018	kg/km2/yr	PMAN_2012, PFERT_2012, HUC4 area	P_Fert_Manure = (PMAN_2012 and PFERT_2012)/HUC4 area
M	Pop Served by PS and DOM	Population served by domestic and public supplies	Johnson and Belitz, 2019; Johnson et al. 2021	People/km2	SUM_PeopleDomWells, SUM_PeoplePubSuppGW, SUM_PeoplePubSuppSW	Pop Served by PS and DOM = (SUM_PeopleDomWells + SUM_PeoplePubSuppGW + SUM_PeoplePubSuppSW)/HUC04 area
N	N_Fert_Manure	Manure and fertilizer nitrogen	Wieczorek et al. 2018	kg/km2/yr	NMAN_2012, NFERT_2012, HUC4 area	N_Fert_Manure = (NMAN_2012 and NFERT_2012)/HUC4 area
O	Delivered_N_Yield	Delivered nitrogen yield	Ator, 2019; Hoos and Roland, 2019; Robertson and Saad, 2019; Wise, 2019; Wise et al. 2019	kg/km2/yr	Delivered TN Yield	None
P	WWTP_TN (kg/km2)	Total nitrogen from wastewater treatment plants	Skinner and Wise, 2019	kg/km2/yr	SUM_kg_NfromWWTP, HUC04 area	WWTP_TN (kg/km2) = SUM_kg_NfromWWTP/HUC4 area
Q	WWTP_TP (kg/km2)	Total phosphorus from wastewater treatment plants	Skinner and Wise, 2019	kg/km2/yr	SUM_kg_PfromWWTP, HUC04 area	WWTP_TP (kg/km2) = SUM_kg_PfromWWTP/HUC4 area
R	% Waterbodies	Percent open water, NLCD	Dewitz et al. 2021	% open water	PCT_OpenWater	None
S	Var1 %rank	Percentile rank of NitrateConc_GW (column E) among 163 basins
T	Var2 %rank	Percentile rank of Nitrate_conc_shallowGW (column F) among 163 basins
U	Var3 %Rank	Percentile rank of P_conc_SW (column G) among 163 basins
V	Var4 %rank	Percentile rank of N_conc_SW (column H) among 163 basins
W	Var5 %rank	Percentile rank of Biotic condition (column I) among 163 basins
X	Var6 %rank	Percentile rank of Septic N (column J) among 163 basins
Y	Var7 %rank	Percentile rank of Delivered P Yield (column K) among 163 basins
Z	Var8 %rank	Percentile rank of P_Fert_Manure (column L) among 163 basins
AA	Var9 %rank	Percentile rank of Pop Served by PS and DOM (column M) among 163 basins
AB	Var10 %rank	Percentile rank of N_Fert_Manure (column N) among 163 basins
AC	Var11 %rank	Percentile rank of Delivered_N_Yield (column O) among 163 basins
AD	Var12 %rank	Percentile rank of WWTP_TN (kg/km2) (column P) among 163 basins
AE	Var13 %rank	Percentile rank of WWTP_TP (kg/km2) (column Q) among 163 basins
AF	Var14 %rank	Percentile rank of % Waterbodies (column R) among 163 basins
AG	Water Quality Score	Water Quality Score = ((Column S*0.5)+(Column T*1.5)+Column U + Column V)/4
AH	Water Quality Rank
AI	Source Score	Source Score = (Column X+ Column Z + Column AB + Column AD + Column AE)/5
AJ	Source Rank
AK	Receptor Score	Receptor Score = ((Column S*0.5)+(Column T*1.5)+Column U + Column V)/4
AL	Receptor Rank
AN	Overall Score	Overall Score = Concentration Score + Source Score + Receptor Score
AO	HR Rank	Rank of basins within its region on the overall score.
AP	Overall Rank	Rank of basins in the continental United States based on the overall score.

## Sheet: Impact_Ranking_Approach
																																Variables in Water Quality Score		Variables in Source Score		Variables in Receptor Score
																																Shallow GW		Manure and synthetic fertilizer N		Biotic Index
																																Depth of public supply GW		Manure and synthetic fertilizer P		Population Served by Pub
																		NitrateConc_GW	Nitrate_conc_shallowGW	P_conc_SW	N_conc_SW	Biotic Condition	Septic N	Delivered_P_Yield	P_Fert_Manure_MIKEW	Pop Served by PS and DOM	N_Fert_Manure_MIKEW	Delivered_N_Yield	WWTP_TN (kg/km2)	WWTP_TP (kg/km2)	% Waterbodies	Stream N		WWTP P		Delivered_N_Yield
																		Weight	Weight	Weight	Weight	Weight	Weight	Weight	Weight	Weight	Weight	Weight	Weight	Weight	Weight	Stream P		WWTP N		Delivered_P_Yield
				Var1	Var2	Var3	Var4	Var5	Var6	Var7	Var8	Var9	Var10	Var11	Var12	Var13	var14	0.5	1.5	1	1	1	1	0.5	1	1	1	0.5	1	1	1			Septic		%waterbodies
CombHUC04_	Candidate Basin name	Region number	Region name	NitrateConc_GW	Nitrate_conc_shallowGW	P_conc_SW	N_conc_SW	Biotic Condition	Septic N	Delivered_P_Yield	P_Fert_Manure	Pop Served by PS and DOM	N_Fert_Manure	Delivered_N_Yield	WWTP_TN (kg/km2)	WWTP_TP (kg/km2)	% Waterbodies	Var1 %rank	Var2 %rank	Var3 %Rank	Var4 %rank	Var5 %rank	Var6 %rank	Var7 %rank	Var8 %rank	Var9 %rank	Var10 %rank	Var11 %rank	Var12 %rank	Var13 %rank	Var14 %rank	Water Quality Score	Water Quality Rank in HR	Source Score	Source Rank in HR	Receptor Score	Receptor Rank in HR		Overall Score	HR Rank	Overall Rank
101	Maine eastern	1	Northeast	0.0228164	0.00117787	0.016501	0.326647	0.204145	21.5432	18.3367	46.8541	9.10901	153.628	290.799	13.2564	1.53011	5.23069	0.176	0.292	0.012	0.036	0.134	0.439	0.439	0.121	0.31	0.085	0.573	0.402	0.384	0.951	0.1435	11	0.2862	11	0.47525	11		0.90495	11	127
104	Maine western	1	Northeast	0.0313288	0.149422	0.0226924	0.329587	0.245279	102.498	17.816	41.3415	48.9915	153.863	214.306	82.9531	10.211	4.54193	0.256	0.451	0.024	0.042	0.237	0.853	0.42	0.103	0.725	0.097	0.487	0.798	0.762	0.92	0.217625	10	0.5226	9	0.583875	9		1.3241	10	101
107	NH-MA eastern	1	Northeast	0.0888406	0.474154	0.0518864	0.72201	0.339996	388.024	52.9761	45.2249	300.403	323.926	612.095	352.935	34.2076	5.00246	0.524	0.56	0.054	0.231	0.359	0.993	0.695	0.115	0.969	0.17	0.756	0.957	0.939	0.939	0.34675	7	0.6348	7	0.748125	5		1.72967	6	62
108	Connecticut	1	Northeast	0.0457269	0.366728	0.043573	0.680654	0.304805	167.642	49.4858	70.1299	121.812	478.188	498.588	203.981	26.3989	2.14431	0.365	0.53	0.042	0.213	0.323	0.957	0.676	0.17	0.92	0.213	0.713	0.926	0.914	0.719	0.308125	8	0.636	6	0.664125	6		1.60825	7	77
202	Hudson	1	Northeast	0.078	0.622976	0.0807561	0.930966	0.385114	262.236	154.251	109.124	436.657	598.817	1144.63	827.833	117.593	3.18531	0.487	0.591	0.201	0.347	0.42	0.987	0.926	0.219	0.981	0.243	0.92	0.987	0.981	0.835	0.4195	5	0.6834	5	0.78975	3		1.89265	4	47
204	Delaware	1	Northeast	0.18	1.21386	0.0793744	1.50627	0.444744	214.186	78.6569	316.786	235.68	1847.93	977.303	289.267	39.135	3.72584	0.652	0.75	0.195	0.573	0.585	0.975	0.768	0.506	0.963	0.542	0.878	0.939	0.969	0.884	0.55475	3	0.7862	2	0.81375	2		2.1547	2	25
205	Susquehanna	1	Northeast	0.0771697	0.851684	0.0618481	0.988028	0.433586	94.1972	45.3136	438.966	58.2633	1977.47	850.092	104.226	10.8263	1.084	0.481	0.676	0.115	0.371	0.548	0.835	0.652	0.646	0.81	0.573	0.847	0.847	0.786	0.42	0.435125	4	0.7374	4	0.631875	7		1.8044	5	53
206	Potomac Chesapeake	1	Northeast	0.051	1.83465	0.111669	1.73431	0.524728	170.573	58.6426	546.219	194.967	2412.44	833.144	57.7817	5.06257	1.58248	0.39	0.841	0.268	0.628	0.725	0.963	0.713	0.719	0.957	0.676	0.841	0.756	0.615	0.579	0.588125	2	0.7458	3	0.7595	4		2.09342	3	33
411	Lake Erie and Ontario	1	Northeast	0.0510295	1.39987	0.151337	1.68227	0.552569	130.289	99.4838	403.109	146.287	2165.22	1062.07	290.691	18.6755	2.56519	0.402	0.774	0.414	0.615	0.762	0.902	0.823	0.615	0.926	0.609	0.908	0.945	0.871	0.762	0.59775	1	0.7884	1	0.828875	1		2.21502	1	22
415	Northeastern Lake Ontario-St. Lawrence	1	Northeast	0.0339982	0.198616	0.0609353	0.773373	0.312034	45.0519	35.2102	164.078	21.5876	945.743	479.041	27.1841	2.00842	5.41811	0.274	0.469	0.103	0.268	0.329	0.628	0.609	0.317	0.506	0.329	0.701	0.573	0.426	0.957	0.302875	9	0.4546	10	0.61175	8		1.36923	9	99
501	Allegheny-Monongahela	1	Northeast	0.0398848	0.429444	0.0858499	1.02217	0.369603	73.5488	52.0571	141.939	55.3115	712.529	645.458	57.1862	7.4542	0.98066	0.329	0.548	0.213	0.402	0.408	0.768	0.689	0.268	0.78	0.268	0.768	0.75	0.707	0.371	0.400375	6	0.5522	8	0.571875	10		1.52445	8	89
208	Lower Chesapeake	2	Atlantic Coast	0.0289893	0.843899	0.117003	0.883844	0.445122	100.607	41.6432	418.196	77.7803	1892.82	448.532	41.4909	4.3397	2.10743	0.213	0.67	0.292	0.317	0.591	0.847	0.64	0.628	0.884	0.554	0.676	0.67	0.567	0.707	0.430125	4	0.6532	6	0.71	2		1.79333	4	55
301	Chowan-Roanoke	2	Atlantic Coast	0.0307878	0.740041	0.0725775	0.72403	0.508167	75.0446	27.706	427.798	33.8149	1726.79	321.592	13.4808	1.23625	2.02423	0.237	0.634	0.158	0.237	0.695	0.78	0.542	0.64	0.652	0.512	0.609	0.408	0.347	0.682	0.366125	7	0.5374	8	0.651125	5		1.55465	8	87
302	NC eastern	2	Atlantic Coast	0.0193677	1.30661	0.135007	1.28551	0.538638	166.431	53.1434	1249.82	84.1612	3560.58	535.902	57.882	9.11149	2.02433	0.146	0.762	0.365	0.518	0.737	0.951	0.701	0.914	0.902	0.78	0.737	0.762	0.75	0.689	0.52475	2	0.8314	1	0.76175	1		2.1179	1	31
304	Pee Dee	2	Atlantic Coast	0.0361936	1.41777	0.133098	1.16035	0.506449	142.367	32.6248	674.566	60.4599	2344.93	307.552	95.8868	14.1971	1.09678	0.292	0.78	0.359	0.481	0.682	0.926	0.585	0.786	0.817	0.652	0.591	0.835	0.829	0.426	0.539	1	0.8056	2	0.62825	7		1.97285	2	41
305	Edisto-Santee	2	Atlantic Coast	0.0642913	0.675825	0.0916728	1.08923	0.424648	157.437	22.3924	247.269	82.9798	1018.14	305.662	108.366	14.198	3.27962	0.439	0.603	0.225	0.439	0.53	0.932	0.481	0.414	0.896	0.347	0.585	0.859	0.835	0.853	0.447	3	0.6774	3	0.703	3		1.8274	3	51
306	Ogeechee-Savannah	2	Atlantic Coast	0.0307918	0.61578	0.0722838	0.746805	0.406061	81.1981	26.0661	375.932	40.474	1606.16	286.754	39.044	8.78868	3.02025	0.243	0.585	0.152	0.256	0.487	0.804	0.518	0.585	0.689	0.481	0.567	0.658	0.743	0.823	0.35175	8	0.6542	5	0.635375	6		1.64132	6	75
307	Altamaha-St. Marys	2	Atlantic Coast	0.00459628	0.864319	0.0738182	0.857578	0.421132	129.159	21.0274	253.343	62.104	1323.62	240.565	40.0445	4.99918	1.52609	0.042	0.682	0.164	0.31	0.524	0.896	0.469	0.432	0.829	0.408	0.518	0.664	0.609	0.567	0.3795	6	0.6018	7	0.603375	8		1.58468	7	83
313	Apalachicola	2	Atlantic Coast	0.036696	0.83245	0.0713643	0.888904	0.46209	113.735	20.7969	268.148	73.5704	1502.43	292.247	131.562	6.71676	1.98336	0.298	0.664	0.128	0.323	0.621	0.871	0.457	0.463	0.878	0.457	0.579	0.871	0.689	0.664	0.399	5	0.6702	4	0.67025	4		1.73945	5	60
314	Choctawhatchee-Escambia	2	Atlantic Coast	0.00867918	0.564916	0.0522464	0.605512	0.436137	71.8229	25.4902	343.741	34.1168	1332.12	326.433	9.59106	2.85398	1.25601	0.097	0.573	0.06	0.164	0.554	0.75	0.512	0.542	0.658	0.414	0.615	0.347	0.493	0.481	0.283	9	0.5092	9	0.564125	9		1.35633	9	100
308	Florida northcentral	3	Florida	0.00351915	1.00859	0.204491	1.18961	0.451938	259.562	62.0954	309.646	172.91	1450.39	353.698	18.7826	4.36766	5.08222	0.03	0.719	0.512	0.506	0.615	0.981	0.725	0.487	0.939	0.445	0.634	0.487	0.573	0.945	0.527875	1	0.5946	2	0.794625	1		1.9171	1	43
309	Southern Florida	3	Florida	0.00498001	0.158564	0.13169	0	0.52214	163.899	5.00452	408.325	181.924	2167.99	61.7595	102.581	8.31241	7.54125	0.054	0.457	0.341	0.006	0.719	0.945	0.298	0.621	0.945	0.615	0.371	0.841	0.719	0.969	0.264875	3	0.7482	1	0.741875	2		1.75495	2	57
311	Suwannee	3	Florida	0.00599921	0.352344	0.0588914	0.662013	0.405597	56.0179	21.6285	273.731	24.41	1694.27	226.711	7.80299	1.73545	1.05517	0.073	0.518	0.091	0.182	0.481	0.695	0.475	0.469	0.548	0.5	0.5	0.298	0.396	0.408	0.271625	2	0.4716	3	0.481125	3		1.22435	3	113
401	Lake Superior	4	Great Lakes	0.0293873	0.00585181	0.0390034	0.547444	0.174414	13.4116	20.0613	16.5447	9.63131	73.8061	250.554	18.6518	1.47872	2.70662	0.219	0.371	0.036	0.134	0.079	0.341	0.445	0.012	0.317	0.024	0.536	0.475	0.371	0.786	0.209	8	0.2446	8	0.418125	8		0.871725	8	130
403	Western Lake Michigan	4	Great Lakes	0.0549842	0.270466	0.0560063	0.806552	0.44612	45.4341	36.8118	357.489	63.2411	2389.03	527.043	44.0854	2.91671	2.99749	0.426	0.493	0.067	0.298	0.597	0.634	0.615	0.56	0.835	0.67	0.731	0.689	0.5	0.81	0.329375	7	0.6106	5	0.72875	4		1.66873	6	72
405	Eastern Lake Michigan	4	Great Lakes	0.31	2.18003	0.132194	2.45483	0.518866	120.818	44.7858	528.168	66.3777	3001.05	797.419	89.0001	5.69126	2.62316	0.725	0.878	0.353	0.762	0.713	0.878	0.646	0.707	0.841	0.731	0.829	0.804	0.664	0.774	0.698625	2	0.7568	1	0.766375	1		2.2218	2	21
407	Lake Huron	4	Great Lakes	0.03	0.827557	0.106803	2.34702	0.469854	73.2691	28.7317	340.043	39.9137	2265.08	646.715	89.2507	5.56331	2.08698	0.225	0.658	0.256	0.75	0.64	0.762	0.548	0.536	0.682	0.628	0.774	0.81	0.646	0.701	0.526375	5	0.6764	4	0.671	5		1.87377	4	48
701	Mississippi Headwaters	4	Great Lakes	0.065	1.00525	0.157254	1.5257	0.482129	52.5105	30.706	601.882	55.122	2927.54	338.369	52.6339	4.9615	8.09503	0.445	0.713	0.426	0.579	0.646	0.67	0.56	0.743	0.774	0.719	0.621	0.731	0.603	0.975	0.57425	4	0.6932	3	0.746375	3		2.01382	3	38
703	St. Croix-Chippewa	4	Great Lakes	0.17	0.735176	0.118293	1.00338	0.406412	34.6681	39.5279	311.177	16.0483	1957.36	395.699	7.1902	0.981252	3.56525	0.646	0.628	0.298	0.39	0.493	0.579	0.628	0.493	0.426	0.56	0.664	0.292	0.31	0.871	0.48825	6	0.4468	7	0.609	7		1.54405	7	88
704	Upper Mississippi-Black-Root	4	Great Lakes	0.12	4.27019	0.254168	3.03991	0.650162	38.7129	104.353	1272.96	30.8787	6642.34	1029.65	31.7794	3.18203	2.0056	0.579	0.975	0.597	0.847	0.847	0.609	0.835	0.926	0.634	0.914	0.89	0.609	0.518	0.67	0.799	1	0.7152	2	0.753375	2		2.26757	1	18
707	Wisconsin	4	Great Lakes	0.3	2.08916	0.119152	1.33698	0.507756	37.8272	32.1435	475.839	19.7681	3194.32	369.234	15.4054	1.02668	3.31581	0.713	0.871	0.304	0.536	0.689	0.603	0.579	0.664	0.5	0.756	0.652	0.426	0.323	0.865	0.62575	3	0.5544	6	0.667375	6		1.84753	5	50
903	Rainy	4	Great Lakes	0.0185818	0.000343785	0.0159616	0.547121	0.177348	3.26467	6.11553	14.5593	1.51411	73.463	216.546	3.03443	0.433788	11.0482	0.14	0.146	0.006	0.128	0.085	0.17	0.31	0.006	0.103	0.018	0.493	0.219	0.225	0.981	0.10575	9	0.1276	9	0.392625	9		0.625975	9	149
409	Western Lake Erie	5	Midwest	0.00669644	2.06985	0.230361	5.07838	0.739048	130.494	112.137	925.528	160.697	4816.71	2227.7	426.883	21.1138	1.26672	0.085	0.859	0.56	0.914	0.92	0.908	0.847	0.865	0.932	0.853	0.993	0.963	0.884	0.487	0.70125	12	0.8946	2	0.81475	3		2.4106	5	6
503	Upper Ohio	5	Midwest	0.031	0.87321	0.17236	1.79669	0.485626	106.09	93.2437	379.992	71.5902	1711.52	732.006	125.886	22.3767	1.28358	0.25	0.689	0.469	0.664	0.652	0.859	0.81	0.591	0.865	0.506	0.823	0.865	0.902	0.493	0.572875	15	0.7446	12	0.706625	11		2.0241	14	37
506	Scioto-Great Miami	5	Midwest	0.02	2.32132	0.369898	4.14092	0.706125	122.767	157.522	1001.29	112.657	4774.12	1764.88	196.935	33.9665	0.931503	0.152	0.89	0.792	0.89	0.89	0.884	0.932	0.884	0.914	0.847	0.969	0.92	0.932	0.359	0.77325	11	0.8934	3	0.778375	4		2.44503	3	3
512	Wabash	5	Midwest	0.0354905	2.70875	0.309942	5.28031	0.745835	76.2516	147.306	1365.7	51.157	7954.82	2170.38	137.699	12.3681	1.11526	0.286	0.908	0.689	0.932	0.939	0.792	0.908	0.945	0.737	0.939	0.981	0.89	0.817	0.432	0.7815	10	0.8766	4	0.763125	5		2.42123	4	5
706	Upper Mississippi-Maquoketa-Plum	5	Midwest	0.134061	4.6089	0.256215	2.79493	0.728079	22.845	194.261	1837.65	15.1157	9916.94	1638.37	11.465	5.14564	2.47979	0.615	0.987	0.603	0.817	0.914	0.463	0.951	0.963	0.408	0.975	0.957	0.378	0.628	0.75	0.802	8	0.6814	13	0.7565	8		2.2399	11	20
708	Upper Mississippi-Iowa-Skunk-Wapsipinicon	5	Midwest	0.0334065	3.59276	0.452842	6.86163	0.789963	25.0558	151.711	2180.55	27.7251	11386.6	1956.95	58.3563	14.5382	1.17251	0.268	0.951	0.847	0.975	0.993	0.493	0.914	0.987	0.591	0.987	0.975	0.768	0.841	0.463	0.845625	4	0.8152	6	0.747875	9		2.4087	6	7
709	Rock	5	Midwest	0.051	4.15035	0.346347	3.73602	0.774044	82.4719	140.309	1331.5	66.5739	8606.75	1450.37	105.491	13.7513	1.52692	0.39	0.969	0.762	0.865	0.969	0.81	0.902	0.939	0.847	0.945	0.945	0.853	0.823	0.573	0.818875	7	0.874	5	0.828125	2		2.521	2	2
710	Des Moines	5	Midwest	0.0116033	3.38331	0.436694	7.20202	0.783945	23.4531	102.726	1983.18	24.0286	9998.07	1468.08	53.0897	16.2965	1.3053	0.121	0.939	0.841	0.981	0.987	0.475	0.829	0.975	0.542	0.981	0.951	0.737	0.847	0.5	0.82275	5	0.803	8	0.72975	10		2.3555	9	12
711	Upper Mississippi-Salt	5	Midwest	0.0236599	1.10166	0.332078	3.22632	0.715229	32.5921	126.784	1048.17	28.4991	5493.88	1006.62	54.862	8.08958	1.97639	0.182	0.731	0.737	0.853	0.902	0.554	0.878	0.89	0.609	0.884	0.884	0.743	0.713	0.658	0.694375	13	0.7568	10	0.7625	7		2.21368	12	23
712	Upper Illinois	5	Midwest	0.00953647	2.59599	0.413783	6.5147	0.742679	182.236	255.533	1121.54	312.607	7172.32	2215.57	1223.74	144.656	1.52467	0.103	0.896	0.81	0.969	0.926	0.969	0.981	0.902	0.975	0.92	0.987	0.993	0.993	0.56	0.793625	9	0.9554	1	0.86125	1		2.61028	1	1
713	Lower Illinois	5	Midwest	0.0380203	2.85706	0.428393	5.87955	0.775459	32.65	125.156	1390.63	29.9028	8738.26	1640.66	67.0202	11.9883	1.45657	0.31	0.914	0.823	0.939	0.981	0.56	0.865	0.951	0.621	0.951	0.963	0.786	0.81	0.536	0.822	6	0.8116	7	0.763	6		2.3966	7	8
1022	Elkhorn-Little Sioux	5	Midwest	0.584763	3.83905	0.939731	7.5796	0.74385	16.5698	111.237	2238.11	28.0761	11515.9	915.42	42.0882	11.2954	0.86245	0.804	0.963	0.969	0.987	0.932	0.384	0.841	0.993	0.597	0.993	0.859	0.676	0.798	0.323	0.950625	1	0.7688	9	0.6755	12		2.39493	8	9
1024	Missouri-Nishnabotna	5	Midwest	0.8	1.74998	0.590301	4.81603	0.765609	18.3783	90.4258	1255.66	16.7	7249.25	860.1	22.3315	4.48291	1.06065	0.865	0.829	0.908	0.908	0.963	0.408	0.792	0.92	0.439	0.926	0.853	0.536	0.579	0.414	0.873	3	0.6738	14	0.659625	13		2.20642	13	24
1027	Kansas	5	Midwest	0.68	3.24941	1.01642	4.75815	0.693475	21.5489	39.3027	1284.78	24.5747	7427.53	205.949	46.1588	8.77438	1.1701	0.829	0.926	0.981	0.902	0.878	0.445	0.621	0.932	0.554	0.932	0.481	0.695	0.737	0.457	0.921625	2	0.7482	11	0.61	14		2.27982	10	17
1028	Chariton-Grand	5	Midwest	0.0886651	0.881191	0.277719	2.33882	0.713884	10.2682	74.4119	861.416	6.50111	3980.74	591.658	7.85259	1.91142	1.14091	0.518	0.695	0.64	0.743	0.896	0.286	0.756	0.841	0.274	0.823	0.75	0.304	0.408	0.445	0.671125	14	0.5324	15	0.592	15		1.79553	15	54
315	Alabama	6	Tennessee-Missouri	0.0340226	0.381636	0.0815436	0.727944	0.399295	109.097	26.0814	374.014	48.5476	1370.36	248.558	48.1369	9.77296	1.95114	0.28	0.536	0.207	0.243	0.469	0.865	0.524	0.579	0.719	0.426	0.53	0.719	0.756	0.646	0.3485	12	0.669	12	0.59025	13		1.60775	13	78
505	Kanawha	6	Tennessee-Missouri	0.0222787	0.0949967	0.0714382	0.947424	0.32171	53.0836	35.1825	246.298	28.996	937.83	466.968	27.0435	3.52388	0.58741	0.164	0.432	0.134	0.359	0.335	0.676	0.603	0.408	0.615	0.317	0.682	0.567	0.536	0.237	0.30575	14	0.5008	15	0.457375	15		1.26392	15	107
507	Ohio-Big Sandy-Guyandotte	6	Tennessee-Missouri	0.0330664	0.112962	0.0670996	0.776343	0.502714	90.0373	112.18	248.242	67.5967	1193.08	682.912	137.559	24.6744	1.03579	0.262	0.445	0.121	0.274	0.676	0.829	0.853	0.42	0.853	0.39	0.792	0.884	0.908	0.39	0.298375	15	0.6862	10	0.685375	8		1.66995	11	71
510	Kentucky-Licking	6	Tennessee-Missouri	0.066	0.313604	0.0616361	0.732811	0.466671	67.8718	245.586	505.093	43.3866	2071.55	726.952	47.2484	6.50746	0.528756	0.451	0.512	0.109	0.25	0.628	0.743	0.975	0.689	0.695	0.579	0.817	0.713	0.682	0.219	0.338125	13	0.6812	11	0.6095	12		1.62882	12	76
511	Green	6	Tennessee-Missouri	0.150571	1.56352	0.238541	1.77147	0.601997	63.5914	137.838	1071.86	28.1665	4946.87	1045.15	34.7883	5.68819	1.03929	0.64	0.804	0.573	0.646	0.817	0.731	0.89	0.896	0.603	0.865	0.896	0.64	0.658	0.396	0.68625	5	0.758	6	0.67725	9		2.1215	5	29
513	Cumberland	6	Tennessee-Missouri	0.0973642	0.38763	0.17961	1.02628	0.451742	97.2268	152.502	505.847	52.2603	2371.81	706.035	79.0678	17.5691	1.93651	0.536	0.542	0.487	0.408	0.609	0.841	0.92	0.695	0.75	0.664	0.804	0.792	0.859	0.628	0.494	9	0.7702	5	0.71225	6		1.97645	8	40
514	Lower Ohio	6	Tennessee-Missouri	0.1	1.58753	0.249404	1.89684	0.593948	85.7422	194.63	763.781	61.1802	4021.49	1143.29	213.922	32.3907	2.34833	0.542	0.81	0.585	0.676	0.804	0.823	0.957	0.81	0.823	0.829	0.914	0.932	0.926	0.737	0.68675	4	0.864	1	0.824875	2		2.37562	3	11
601	Upper Tennessee	6	Tennessee-Missouri	0.0624804	0.203693	0.103076	0.995427	0.394674	136.322	58.0219	336.255	57.7132	1363.03	472.265	92.8286	18.3434	1.97555	0.432	0.475	0.25	0.378	0.457	0.914	0.707	0.524	0.798	0.42	0.695	0.823	0.865	0.652	0.389125	11	0.7092	9	0.652	11		1.75033	10	58
603	Lower Tennessee	6	Tennessee-Missouri	0.122921	0.966621	0.195634	1.10116	0.516495	81.0285	173.886	653.904	34.9288	2679.9	718.085	37.0671	8.54239	3.25312	0.585	0.707	0.506	0.451	0.707	0.798	0.939	0.774	0.664	0.695	0.81	0.652	0.725	0.847	0.5775	8	0.7288	8	0.773125	5		2.07943	7	34
714	Upper Mississippi-Kaskaskia-Meramec	6	Tennessee-Missouri	0.03859	1.42961	0.308951	2.7641	0.615265	53.4391	125.744	763.873	58.1157	4582.18	916.224	144.576	21.2428	2.15592	0.317	0.786	0.676	0.81	0.829	0.682	0.871	0.817	0.804	0.841	0.865	0.896	0.89	0.725	0.705875	2	0.8252	4	0.8065	4		2.33758	4	13
801	Lower Mississippi-Hatchie	6	Tennessee-Missouri	0.0246752	2.98654	0.313503	1.69981	0.656807	57.6655	236.221	645.115	55.0328	3869.47	1191.69	473.574	39.0358	2.79927	0.189	0.92	0.695	0.621	0.859	0.701	0.969	0.762	0.768	0.81	0.932	0.969	0.963	0.798	0.697625	3	0.841	2	0.843875	1		2.3825	2	10
1029	Gasconade-Osage	6	Tennessee-Missouri	0.0223636	1.6845	0.245	1.75982	0.599859	32.5904	67.0611	727.633	15.2033	3310.79	501.435	18.6563	3.07179	2.01929	0.17	0.817	0.579	0.634	0.81	0.548	0.75	0.798	0.414	0.768	0.719	0.481	0.506	0.676	0.630875	7	0.6202	13	0.658625	10		1.9097	9	44
1030	Lower Missouri	6	Tennessee-Missouri	0.0207635	1.86626	0.483125	3.30724	0.670343	51.7112	189.217	892.544	78.9899	4282.93	1225.31	180.206	26.7752	1.64138	0.158	0.847	0.871	0.859	0.865	0.658	0.945	0.853	0.89	0.835	0.939	0.914	0.92	0.585	0.769875	1	0.836	3	0.8205	3		2.42638	1	4
1101	Upper White	6	Tennessee-Missouri	0.03	0.47114	0.136242	1.10888	0.439302	39.361	66.0819	489.126	17.936	2107.13	518.524	15.7496	1.82573	1.66571	0.225	0.554	0.384	0.463	0.56	0.621	0.743	0.676	0.475	0.591	0.725	0.432	0.402	0.591	0.447625	10	0.5444	14	0.59	14		1.58203	14	84
1111	Lower Arkansas	6	Tennessee-Missouri	0.0430072	1.07563	0.325125	1.77604	0.443534	61.6803	90.7046	626.759	43.8393	2438.31	472.208	62.6747	11.3273	2.50315	0.341	0.725	0.725	0.658	0.579	0.719	0.798	0.75	0.701	0.689	0.689	0.774	0.804	0.756	0.66025	6	0.7472	7	0.694875	7		2.10232	6	32
802	Lower Mississippi-St. Francis	7	Mississippi Embayment	0.0057127	1.34574	0.502146	2.19772	0.705029	26.5127	201.29	853.004	18.0557	6330.34	692.4	25.311	5.60993	2.65778	0.067	0.768	0.878	0.719	0.884	0.506	0.963	0.835	0.481	0.902	0.798	0.548	0.652	0.78	0.695625	1	0.6886	1	0.756375	1		2.1406	1	27
803	Lower Mississippi-Yazoo	7	Mississippi Embayment	0.00398968	0.771044	0.16891	1.05321	0.633174	28.6268	85.0722	256.365	16.7547	2339.4	490.816	17.7906	3.81374	3.87599	0.036	0.646	0.463	0.42	0.835	0.53	0.786	0.439	0.445	0.64	0.707	0.457	0.554	0.89	0.4675	2	0.524	3	0.729125	2		1.72063	2	64
805	Boeuf-Tensas-Big Black	7	Mississippi Embayment	0.00565948	0.276765	0.150373	0.662618	0.579307	23.0226	116.294	389.955	14.4568	3092.74	365.737	14.5126	4.91005	2.77738	0.06	0.5	0.408	0.189	0.786	0.469	0.859	0.603	0.402	0.743	0.646	0.42	0.597	0.792	0.34425	3	0.5664	2	0.683125	3		1.59377	3	80
316	Mobile-Tombigbee	8	Gulf Coast	0.00715675	0.310465	0.0775261	0.672182	0.411157	63.8623	30.7742	260.497	33.3814	1039.58	277.888	50.1694	10.3091	1.80415	0.091	0.506	0.182	0.201	0.512	0.737	0.567	0.451	0.646	0.353	0.554	0.725	0.768	0.609	0.296875	7	0.6068	5	0.581875	7		1.48555	7	90
317	Pascagoula-Pearl	8	Gulf Coast	0.00331987	0.769927	0.131914	0.820528	0.41112	61.4159	65.9328	462.351	32.7739	1732.78	385.763	66.3403	17.4778	1.40667	0.018	0.64	0.347	0.304	0.506	0.713	0.737	0.652	0.64	0.518	0.658	0.78	0.853	0.524	0.405	4	0.7032	2	0.591875	6		1.70008	3	66
804	Lower Red-Ouachita	8	Gulf Coast	0.00477355	0.0552369	0.0935446	0.717599	0.359111	28.5517	61.3304	229.286	15.6002	1144.12	343.738	17.8159	2.72373	1.93765	0.048	0.414	0.231	0.219	0.384	0.524	0.719	0.396	0.42	0.384	0.628	0.463	0.487	0.634	0.27375	8	0.4508	8	0.527875	8		1.25243	8	109
807	Lower Mississippi	8	Gulf Coast	0.00305878	0.0153096	0.167488	0.911522	0.366661	72.8203	48.6318	163.268	69.279	918.978	234.942	146.427	35.018	19.7338	0.012	0.384	0.451	0.335	0.396	0.756	0.67	0.31	0.859	0.31	0.512	0.902	0.945	0.993	0.342	6	0.6446	3	0.70975	3		1.69635	4	67
808	Louisiana Coastal	8	Gulf Coast	0.00290345	0.0345819	0.27225	1.04191	0.468644	48.567	95.7733	314.209	30.5203	2340.12	355.558	32.9224	7.39982	6.693	0.006	0.402	0.621	0.414	0.634	0.64	0.817	0.5	0.628	0.646	0.64	0.621	0.701	0.963	0.41025	3	0.6216	4	0.738375	2		1.77022	2	56
1114	Red-Sulphur	8	Gulf Coast	0.0114936	0.699498	0.135614	0.897073	0.449713	28.8053	46.7388	422.607	17.9129	1827.48	284.87	23.2281	3.71991	2.45743	0.115	0.609	0.371	0.329	0.603	0.536	0.658	0.634	0.469	0.524	0.56	0.542	0.548	0.743	0.41775	2	0.5568	7	0.606	5		1.58055	5	85
1201	Sabine-Neches	8	Gulf Coast	0.00339139	0.603529	0.122692	0.957524	0.409305	49.4745	27.5621	370.592	24.8753	1513.6	258.865	29.0851	3.30808	3.91812	0.024	0.579	0.317	0.365	0.5	0.646	0.536	0.567	0.56	0.463	0.548	0.597	0.524	0.902	0.390625	5	0.5594	6	0.626	4		1.57603	6	86
1203	Trinity-San Jacinto	8	Gulf Coast	0.00644702	1.27081	0.351386	2.66335	0.562611	124.743	91.8467	392.362	190.213	1959.37	666.285	307.348	38.8664	4.06554	0.079	0.756	0.78	0.792	0.774	0.89	0.804	0.609	0.951	0.567	0.786	0.951	0.951	0.908	0.686375	1	0.7936	1	0.857	1		2.33698	1	14
702	Minnesota	9	Souris-Red-Rainy	0.012484	3.34384	0.435718	6.36691	0.774453	18.9347	62.229	1883.01	22.1674	8896.24	934.586	46.8914	4.76519	3.01958	0.128	0.932	0.835	0.957	0.975	0.414	0.731	0.969	0.524	0.957	0.871	0.701	0.591	0.817	0.8135	2	0.7264	1	0.77925	1		2.31915	1	16
901	Souris	9	Souris-Red-Rainy	0.0253152	1.1611	0.267383	2.29259	0.760064	3.74443	9.48405	646.358	4.09431	3605.65	80.8609	4.66534	0.305759	3.15375	0.195	0.743	0.609	0.737	0.957	0.207	0.371	0.768	0.237	0.786	0.384	0.262	0.189	0.829	0.6395	5	0.4424	5	0.600125	4		1.68203	5	68
902	Red	9	Souris-Red-Rainy	0.0179179	0.544445	0.483084	3.85667	0.716494	6.91234	33.5901	927.787	5.64985	5202.58	256.232	9.16771	1.04806	4.66859	0.134	0.567	0.865	0.884	0.908	0.262	0.597	0.878	0.256	0.871	0.542	0.335	0.329	0.926	0.666625	4	0.535	3	0.664875	3		1.8665	4	49
1016	James	9	Souris-Red-Rainy	0.0272321	1.90428	0.632555	6.14765	0.752746	3.37673	17.9377	1235.36	2.83213	6461.24	173.299	4.40218	0.427635	2.89624	0.207	0.853	0.914	0.951	0.945	0.176	0.426	0.908	0.189	0.908	0.457	0.25	0.219	0.804	0.812	3	0.4922	4	0.594875	5		1.89908	3	46
1017	Missouri-Big Sioux	9	Souris-Red-Rainy	0.13	2.65707	0.876672	6.12441	0.759241	12.9299	81.9555	1987.2	12.1883	9586.94	629.477	15.9823	1.72291	3.60976	0.603	0.902	0.957	0.945	0.951	0.335	0.78	0.981	0.347	0.969	0.762	0.439	0.39	0.878	0.889125	1	0.6228	2	0.73675	2		2.24867	2	19
1003	Missouri-Marias	10	Northern High Plains	0.376432	0.0496714	0.120815	0.606679	0.426194	4.79362	2.48675	251.333	3.69975	1310.23	11.8054	6.70802	0.896357	0.939958	0.75	0.408	0.31	0.17	0.536	0.225	0.225	0.426	0.219	0.396	0.219	0.28	0.298	0.365	0.36675	6	0.325	2	0.3355	5		1.02725	4	118
1004	Missouri-Musselshell	10	Northern High Plains	0.08	0.000289396	0.228066	0.936925	0.2843	0.816757	2.02381	157.814	0.414925	700.873	8.57889	0.44797	0.0333443	1.82055	0.493	0.121	0.554	0.353	0.286	0.018	0.213	0.292	0.012	0.262	0.164	0.079	0.06	0.615	0.33375	8	0.1422	11	0.275375	6		0.751325	9	141
1005	Milk	10	Northern High Plains	0.405533	0.10976	0.316974	1.08436	0.393297	1.11678	3.29844	197.275	0.874721	1014.3	13.2436	1.05559	0.117302	0.47625	0.762	0.439	0.707	0.432	0.445	0.048	0.262	0.371	0.036	0.341	0.237	0.109	0.121	0.195	0.544625	3	0.198	9	0.231375	7		0.974	5	121
1006	Missouri-Poplar	10	Northern High Plains	0.788586	0.710303	0.308774	1.34333	0.542935	0.975986	3.61252	321.789	0.70968	1865.22	14.3908	0.389397	0.0563832	0.90328	0.853	0.615	0.67	0.548	0.743	0.03	0.274	0.512	0.03	0.548	0.243	0.073	0.085	0.341	0.64175	1	0.2496	6	0.343125	3		1.23447	2	111
1007	Upper Yellowstone	10	Northern High Plains	0.181	0.0005341	0.112874	0.486074	0.260467	6.78962	6.80364	164.248	5.02942	745.935	29.2778	9.04398	1.52584	1.51919	0.67	0.201	0.28	0.091	0.262	0.256	0.323	0.323	0.25	0.28	0.28	0.329	0.378	0.554	0.251875	10	0.3132	3	0.341875	4		0.90695	6	126
1008	Big Horn	10	Northern High Plains	0.0535445	0.000230049	0.144925	0.526235	0.255334	2.64318	3.05244	190.71	1.73063	1827.61	11.4167	1.9949	0.262748	0.614705	0.414	0.097	0.402	0.115	0.256	0.14	0.237	0.359	0.128	0.53	0.213	0.176	0.158	0.25	0.217375	11	0.2726	4	0.21475	8		0.704725	10	145
1009	Powder-Tongue	10	Northern High Plains	0.072	0.000144433	0.21612	0.794444	0.198666	2.06476	2.34002	111.249	1.12398	471.629	8.97193	1.09831	0.154732	0.217934	0.469	0.036	0.53	0.286	0.121	0.115	0.219	0.231	0.079	0.201	0.176	0.115	0.134	0.085	0.276125	9	0.1592	10	0.120625	11		0.55595	11	151
1010	Lower Yellowstone	10	Northern High Plains	0.071	0.000395934	0.334162	1.15688	0.299669	1.1088	3.23096	187.71	1.09616	824.505	11.9309	3.76132	0.567971	0.470334	0.463	0.164	0.743	0.475	0.31	0.042	0.256	0.347	0.067	0.292	0.225	0.231	0.268	0.189	0.423875	5	0.236	8	0.201625	10		0.8615	7	131
1011	Missouri-Little Missouri	10	Northern High Plains	0.0450064	0.205724	0.274836	1.27299	0.441651	1.4925	4.48888	331.56	1.04226	1652.18	23.6197	1.37945	0.0470015	4.50219	0.359	0.481	0.634	0.512	0.573	0.067	0.292	0.518	0.054	0.493	0.268	0.134	0.079	0.914	0.51175	4	0.2582	5	0.45525	2		1.2252	3	112
1012	Cheyenne	10	Northern High Plains	0.053102	0.000345823	0.210906	1.10165	0.224861	4.45497	3.65891	147.623	3.64227	560.941	17.3972	4.15166	0.525454	0.421925	0.408	0.152	0.524	0.457	0.17	0.213	0.28	0.286	0.213	0.231	0.262	0.243	0.25	0.176	0.35325	7	0.2446	7	0.2075	9		0.80535	8	136
1013	Missouri-Oahe	10	Northern High Plains	0.073	0.652237	0.291607	1.92885	0.500486	2.12054	6.12009	560.881	2.1278	2765.37	37.2478	2.49602	0.138303	3.20558	0.475	0.597	0.652	0.689	0.67	0.121	0.317	0.731	0.14	0.701	0.292	0.189	0.128	0.841	0.6185	2	0.374	1	0.488875	1		1.48138	1	92
1014	Missouri-White	11	Central High Plains	0.0860176	0.160645	0.365663	1.58149	0.387343	1.98215	9.27515	501.875	1.61009	2350.35	61.3233	1.72971	0.229119	1.74737	0.512	0.463	0.786	0.597	0.432	0.109	0.365	0.682	0.121	0.658	0.365	0.152	0.152	0.603	0.583375	5	0.3506	6	0.38025	3		1.31422	5	102
1015	Niobrara	11	Central High Plains	0.79666	0.00195294	0.34072	1.65777	0.34706	1.53218	8.51038	654.006	1.10173	3038.79	53.8751	0.699075	0.104962	1.02162	0.859	0.329	0.756	0.609	0.371	0.079	0.347	0.78	0.073	0.737	0.329	0.091	0.109	0.384	0.572	6	0.3592	5	0.2915	6		1.2227	6	114
1018	North Platte	11	Central High Plains	0.187774	0.000475124	0.131157	0.666885	0.280194	2.16115	0.798219	267.005	2.88458	1548.43	3.56732	4.00198	0.663362	0.881983	0.676	0.189	0.335	0.195	0.274	0.128	0.109	0.457	0.195	0.475	0.109	0.237	0.28	0.335	0.287875	7	0.3154	7	0.22825	7		0.831525	7	134
1019	South Platte	11	Central High Plains	0.618158	0.363656	0.292473	2.80254	0.431901	35.2743	3.11994	385.648	57.299	2222.67	45.2454	93.4338	0.6605	0.706286	0.817	0.524	0.658	0.823	0.542	0.591	0.243	0.597	0.786	0.621	0.31	0.829	0.274	0.298	0.668875	3	0.5824	2	0.475625	2		1.7269	2	63
1020	Platte	11	Central High Plains	0.97	5.72564	1.01494	5.25192	0.655326	17.5195	51.1507	1752.02	23.6604	9551.32	228.914	34.7764	10.3243	1.38197	0.884	0.993	0.975	0.926	0.853	0.396	0.682	0.957	0.536	0.963	0.506	0.634	0.774	0.518	0.958125	1	0.7448	1	0.62525	1		2.32817	1	15
1021	Loup	11	Central High Plains	0.57905	0.00160334	0.703423	2.4017	0.346465	1.97513	16.4956	781.126	1.53305	3866.64	49.5588	2.53851	0.539197	0.983568	0.798	0.317	0.939	0.756	0.365	0.103	0.414	0.829	0.109	0.804	0.323	0.207	0.256	0.378	0.642375	4	0.4398	3	0.305125	5		1.3873	4	97
1025	Republican	11	Central High Plains	3.67809	3.62213	0.775229	2.21412	0.6499	2.49011	3.46061	862.667	2.28038	5252.22	11.3988	1.0553	0.30915	0.415567	0.963	0.957	0.945	0.725	0.841	0.134	0.268	0.847	0.152	0.878	0.207	0.103	0.195	0.17	0.89675	2	0.4314	4	0.350125	4		1.67827	3	69
1026	Smoky Hill	12	Southern High Plains	3.76099	2.0715	0.430309	2.19661	0.605774	3.21212	11.0531	598.739	3.7153	3949.17	60.7939	6.53867	0.889938	0.595952	0.969	0.865	0.829	0.713	0.823	0.158	0.384	0.737	0.225	0.817	0.359	0.274	0.292	0.243	0.831	5	0.4556	7	0.415625	6		1.70222	6	65
1103	Middle Arkansas	12	Southern High Plains	4.12008	3.45633	0.634473	2.7219	0.686967	12.4613	22.9064	926.856	17.1164	5882.78	107.887	28.5535	4.64452	0.648734	0.975	0.945	0.92	0.798	0.871	0.329	0.487	0.871	0.457	0.89	0.42	0.585	0.585	0.274	0.90575	2	0.652	2	0.513875	3		2.07163	2	35
1104	Upper Cimarron	12	Southern High Plains	3.1	0.946621	2.9532	3.80321	0.537628	1.54469	2.6886	637.838	1.96534	3774.29	8.8726	9.30848	1.42497	0.08156	0.951	0.701	0.993	0.871	0.731	0.085	0.231	0.756	0.134	0.798	0.17	0.341	0.365	0.042	0.84775	4	0.469	6	0.276875	10		1.59362	8	81
1105	Lower Cimarron-Keystone	12	Southern High Plains	4.9	1.68815	0.531542	2.72775	0.567596	12.1731	27.103	488.507	12.7169	3267.69	154.226	18.504	3.16762	1.35603	0.993	0.823	0.89	0.804	0.78	0.323	0.53	0.67	0.359	0.762	0.451	0.469	0.512	0.512	0.85625	3	0.5472	4	0.535375	2		1.93882	3	42
1107	Neosho-Verdigris	12	Southern High Plains	0.14	1.7618	0.382052	2.27229	0.590108	33.8617	77.9097	762.344	22.0712	3715.54	443.954	34.1157	10.3975	1.89745	0.621	0.835	0.798	0.731	0.798	0.573	0.762	0.804	0.518	0.792	0.67	0.628	0.78	0.621	0.773	7	0.7154	1	0.66325	1		2.15165	1	26
1108	Upper Canadian	12	Southern High Plains	0.615286	0.0002085	0.158469	0.680622	0.174077	1.40158	4.79754e-05	33.1022	0.895173	112.505	0.00060783	0.32831	0.0628933	0.287979	0.81	0.079	0.432	0.207	0.073	0.06	0.006	0.079	0.042	0.054	0.006	0.067	0.097	0.128	0.290625	11	0.0714	11	0.06225	11		0.424275	11	162
1109	Lower Canadian	12	Southern High Plains	1.1	0.00451693	0.330525	2.08357	0.385926	16.4227	8.60344	308.011	12.996	1648.03	59.3861	12.9566	2.07554	1.05319	0.902	0.359	0.731	0.707	0.426	0.378	0.353	0.481	0.378	0.487	0.353	0.396	0.439	0.402	0.606875	10	0.4362	9	0.38975	7		1.43283	10	96
1110	North Canadian	12	Southern High Plains	2.20234	1.54697	0.350145	1.9668	0.583727	17.9122	7.8006	685.388	19.6072	3491.98	41.9776	32.1457	5.14139	0.825686	0.939	0.798	0.774	0.695	0.792	0.402	0.335	0.792	0.493	0.774	0.304	0.615	0.621	0.317	0.783875	6	0.6408	3	0.480375	5		1.90505	4	45
1112	Red Headwaters	12	Southern High Plains	3.22115	2.29215	0.222619	1.40174	0.514108	6.44175	1.09101	540.622	7.71128	2906.4	6.33492	3.39008	0.27951	0.368987	0.957	0.884	0.548	0.554	0.701	0.25	0.146	0.713	0.286	0.713	0.128	0.225	0.164	0.158	0.726625	9	0.413	10	0.3205	9		1.46013	9	94
1113	Red-Washita	12	Southern High Plains	2.58488	1.11275	0.294249	1.84671	0.492676	11.5147	9.24781	338.813	9.65664	1831.46	55.6091	12.638	2.02045	1.68605	0.945	0.737	0.664	0.67	0.664	0.31	0.359	0.53	0.323	0.536	0.347	0.39	0.432	0.597	0.728	8	0.4396	8	0.48425	4		1.65185	7	74
1205	Brazos Headwaters	12	Southern High Plains	4.6	4.49412	1.09414	15.6505	0.551934	10.4756	0.317992	510.225	12.5084	2995.32	6.41276	13.8499	1.26761	0.270346	0.987	0.981	0.987	0.993	0.756	0.292	0.067	0.701	0.353	0.725	0.134	0.414	0.359	0.109	0.98625	1	0.4982	5	0.329625	8		1.81408	5	52
1206	Middle Brazos	13	Texas	1.45096	0.818262	0.24986	2.58058	0.441327	23.7016	7.45869	302.188	17.1142	1539.1	82.8262	18.9834	2.66751	1.4614	0.914	0.652	0.591	0.78	0.567	0.487	0.329	0.475	0.451	0.469	0.39	0.493	0.481	0.548	0.7015	2	0.481	3	0.481375	3		1.66388	3	73
1207	Lower Brazos	13	Texas	0.0114274	1.46951	0.346471	2.58848	0.560946	50.6784	47.1664	559.884	37.7218	2862.22	313.779	42.206	5.18349	1.34831	0.109	0.792	0.768	0.786	0.768	0.652	0.664	0.725	0.676	0.707	0.603	0.682	0.634	0.506	0.699125	3	0.68	2	0.645875	2		2.025	2	36
1208	Upper Colorado TX	13	Texas	4.34481	0.0736716	0.50476	6.41558	0.416689	11.4773	0.0886008	145.381	11.3192	1098.4	2.00403	4.5193	0.546726	0.312196	0.981	0.426	0.884	0.963	0.518	0.304	0.036	0.28	0.335	0.371	0.067	0.256	0.262	0.146	0.744125	1	0.2946	7	0.262625	7		1.30135	6	103
1209	Lower Colorado-San Bernard Coastal	13	Texas	0.7	0.0245614	0.140571	1.65377	0.326361	27.9263	14.7542	204.028	21.7382	1054.4	102.991	26.7578	3.55342	0.913351	0.835	0.396	0.396	0.603	0.347	0.518	0.402	0.378	0.512	0.359	0.414	0.56	0.542	0.347	0.502625	6	0.4714	4	0.4035	5		1.37753	5	98
1210	Central Texas Coastal	13	Texas	0.0262012	0.724141	0.399608	2.84485	0.549296	60.0159	41.2903	465.829	57.6779	2301.25	312.652	89.861	10.8434	2.61975	0.201	0.621	0.804	0.829	0.75	0.707	0.634	0.658	0.792	0.634	0.597	0.817	0.792	0.768	0.66625	4	0.7216	1	0.731375	1		2.11922	1	30
1211	Nueces-Southwestern Texas Coastal	13	Texas	0.04393	0.255787	0.283813	2.51682	0.367282	32.9789	5.55433	210.004	25.7643	1311.53	54.0915	20.9604	2.62252	1.14598	0.353	0.487	0.646	0.768	0.402	0.567	0.304	0.39	0.567	0.402	0.335	0.512	0.475	0.451	0.58025	5	0.4692	5	0.434875	4		1.48433	4	91
1304	Rio Grande-Amistad	13	Texas	0.713005	0.000164393	0.236136	1.48773	0.158545	9.57696	0.019432	32.2269	14.1512	153.676	0.216638	16.4648	1.01843	0.217626	0.841	0.042	0.567	0.567	0.018	0.274	0.012	0.073	0.39	0.091	0.024	0.445	0.317	0.079	0.404375	9	0.24	8	0.12625	8		0.770625	8	140
1307	Lower Pecos	13	Texas	1.03965	0.000252139	0.190419	1.29909	0.152305	1.5195	0.0282444	25.9669	1.31457	115.048	0.175579	0.0254797	0.000887474	0.0982394	0.896	0.103	0.5	0.524	0.006	0.073	0.018	0.067	0.097	0.067	0.018	0.048	0.042	0.048	0.406625	8	0.0594	9	0.04225	9		0.508275	9	153
1308	Lower Rio Grande	13	Texas	0.15	0.00168511	0.164808	1.16107	0.224471	26.5168	33.1068	132.477	26.7515	581.39	245.448	30.975	1.95116	0.773362	0.628	0.323	0.445	0.487	0.164	0.512	0.591	0.256	0.579	0.237	0.524	0.603	0.414	0.304	0.432625	7	0.4044	6	0.401125	6		1.23815	7	110
1002	Missouri Headwaters	14	Columbia-Snake	0.15	0.000278259	0.108799	0.409172	0.233106	5.91815	3.1627	167.062	3.11091	691.951	14.9255	1.97301	0.321807	0.53821	0.628	0.115	0.262	0.073	0.201	0.237	0.25	0.329	0.207	0.256	0.25	0.17	0.201	0.231	0.205375	6	0.2386	7	0.22225	8		0.666225	7	148
1701	Kootenai-Pend Oreille-Spokane	14	Columbia-Snake	0.0549444	0.000832365	0.0211944	0.177066	0.232212	22.5169	11.4014	58.2649	11.3136	309.127	100.672	22.2608	1.10019	2.1678	0.42	0.25	0.018	0.018	0.195	0.457	0.39	0.152	0.329	0.158	0.408	0.524	0.341	0.731	0.15525	7	0.3264	5	0.4135	2		0.89515	6	128
1702	Upper Columbia	14	Columbia-Snake	0.372444	0.00441313	0.0303899	0.169383	0.403627	13.7761	20.4188	259.175	7.84565	2074.6	124.804	6.52004	2.14682	2.03047	0.743	0.353	0.03	0.012	0.475	0.353	0.451	0.445	0.292	0.585	0.432	0.268	0.451	0.695	0.23575	5	0.4204	3	0.475875	1		1.13203	3	116
1703	Yakima	14	Columbia-Snake	0.124	0.000786891	0.11261	0.52392	0.355479	35.134	20.9655	352.506	22.6105	2429.86	94.0903	16.8552	6.01826	0.658415	0.597	0.243	0.274	0.109	0.378	0.585	0.463	0.548	0.53	0.682	0.396	0.451	0.67	0.286	0.2615	4	0.5872	1	0.405875	3		1.25457	1	108
1704	Upper Snake	14	Columbia-Snake	0.3	0.000907593	0.124191	0.996177	0.360149	8.97341	15.7353	355.832	5.95225	2157.18	185.494	7.92808	2.14645	0.921735	0.713	0.274	0.323	0.384	0.39	0.268	0.408	0.554	0.262	0.603	0.463	0.31	0.445	0.353	0.368625	1	0.436	2	0.360125	4		1.16475	2	115
1705	Middle Snake	14	Columbia-Snake	0.131804	0.000310309	0.182338	0.644158	0.299309	13.6612	14.023	178.437	7.70572	945.645	54.2401	8.60954	2.54258	0.622969	0.609	0.14	0.493	0.176	0.304	0.347	0.396	0.341	0.28	0.323	0.341	0.317	0.469	0.256	0.295875	2	0.3594	4	0.302125	6		0.9574	4	123
1706	Lower Snake	14	Columbia-Snake	0.07	0.000197553	0.0721011	0.235638	0.283429	3.14529	23.3044	113.492	2.51466	792.959	97.9786	2.80546	0.471942	0.457942	0.457	0.06	0.146	0.024	0.28	0.152	0.5	0.237	0.17	0.286	0.402	0.213	0.237	0.182	0.122125	9	0.225	8	0.27075	7		0.617875	8	150
1707	Middle Columbia	14	Columbia-Snake	0.1	0.000940485	0.0942275	0.556693	0.33695	11.6427	18.3304	191.862	6.06713	1437.26	110.777	1.49844	0.514469	0.870228	0.542	0.28	0.237	0.14	0.353	0.317	0.432	0.365	0.268	0.439	0.426	0.14	0.243	0.329	0.267	3	0.3008	6	0.34475	5		0.91255	5	125
1712	Oregon Closed Basins	14	Columbia-Snake	0.230878	0	0.0744802	0.333096	0.242924	0.430132	1.37731	56.4829	0.224864	223.339	3.51127	0	0	1.24062	0.689	0.006	0.176	0.048	0.225	0.006	0.189	0.146	0.006	0.128	0.103	0.006	0.006	0.475	0.144375	8	0.0584	9	0.213	9		0.415775	9	163
1102	Upper Arkansas	15	Central Rockies	0.675525	0.00095924	0.321924	1.90098	0.240504	10.5284	0.089772	103.321	14.384	481.244	0.159442	20.2672	0.44729	0.305805	0.823	0.286	0.719	0.682	0.213	0.298	0.042	0.213	0.396	0.225	0.012	0.5	0.231	0.14	0.560375	2	0.2934	1	0.194	2		1.04777	1	117
1301	Rio Grande Headwaters	15	Central Rockies	0.122962	0.000674216	0.0986028	0.802068	0.298711	3.73703	1.18583	143.471	2.3184	1009.94	8.4953	2.50477	0.0391731	0.253408	0.591	0.237	0.243	0.292	0.298	0.201	0.158	0.274	0.164	0.335	0.158	0.195	0.073	0.097	0.2965	4	0.2156	3	0.17925	3		0.69135	5	146
1401	Colorado-Gunnison	15	Central Rockies	0.1	0.000637237	0.0908869	0.501109	0.230408	9.79613	0.96636	72.5398	8.74965	347.606	24.9425	11.8134	0.293571	0.531885	0.542	0.231	0.219	0.103	0.182	0.28	0.14	0.189	0.304	0.182	0.274	0.384	0.17	0.225	0.234875	6	0.241	2	0.2295	1		0.705375	4	144
1403	Upper Colorado-Dolores	15	Central Rockies	0.18	0.000224561	0.116224	0.577774	0.229019	1.86491	0.577861	22.2981	1.08345	107.435	9.32871	0.600416	0.116879	0.27908	0.652	0.085	0.286	0.158	0.176	0.097	0.097	0.048	0.06	0.048	0.182	0.085	0.115	0.121	0.224375	7	0.0786	9	0.124125	9		0.4271	10	161
1404	Great Divide-Upper Green	15	Central Rockies	0.0385918	0	0.168349	0.559529	0.199628	0.884336	0.364211	42.8814	1.23212	236.642	6.6336	1.75352	0.298197	0.701681	0.323	0.006	0.457	0.146	0.128	0.024	0.073	0.109	0.085	0.14	0.14	0.158	0.182	0.292	0.193375	9	0.1226	6	0.152875	7		0.46885	6	156
1405	White-Yampa	15	Central Rockies	0.05	0.000171896	0.135918	0.56095	0.233796	1.09936	0.799039	53.205	1.29793	225.425	17.3094	1.69059	0.0224356	0.240188	0.378	0.048	0.378	0.152	0.207	0.036	0.115	0.134	0.091	0.134	0.256	0.146	0.054	0.091	0.19775	8	0.1008	8	0.143625	8		0.442175	9	160
1406	Lower Green	15	Central Rockies	0.0461338	0	0.0783285	0.478042	0.20747	3.26009	0.553712	71.0411	2.21574	256.901	10.3778	1.86424	0.348901	0.642332	0.371	0.006	0.189	0.079	0.146	0.164	0.091	0.182	0.146	0.152	0.201	0.164	0.207	0.268	0.115625	10	0.1738	4	0.1765	4		0.465925	7	157
1407	Upper Colorado-Dirty Devil	15	Central Rockies	0.0859895	0.000197633	0.175981	0.773266	0.194225	0.670707	0.584011	23.1592	0.517481	79.321	3.32116	0	0	1.13591	0.506	0.067	0.481	0.262	0.103	0.012	0.103	0.054	0.018	0.036	0.097	0.006	0.006	0.439	0.274125	5	0.0228	10	0.165	5		0.461925	8	158
1408	San Juan	15	Central Rockies	0.0832137	0.00154218	0.271065	1.18813	0.20656	6.11453	0.445898	41.0086	4.40731	196.57	9.35692	2.33016	0.168687	0.276482	0.5	0.31	0.615	0.5	0.14	0.243	0.079	0.097	0.243	0.115	0.189	0.182	0.14	0.115	0.4575	3	0.1554	5	0.158	6		0.7709	3	139
1502	Little Colorado	15	Central Rockies	0.112947	0.000882398	0.646393	2.0169	0.166671	3.5165	0.491807	18.5766	4.05827	75.8693	1.88772	1.13899	0.35283	0.0570842	0.567	0.262	0.926	0.701	0.042	0.189	0.085	0.024	0.231	0.03	0.06	0.121	0.213	0.036	0.575875	1	0.1154	7	0.095375	10		0.78665	2	138
1302	Rio Grande-Elephant Butte	16	Southwest Desert	0.192866	0.000378061	0.216632	1.34243	0.169509	17.3296	0.0816844	36.9894	16.1625	146.427	0.576346	8.84306	1.04897	0.210112	0.682	0.158	0.536	0.542	0.054	0.39	0.03	0.091	0.432	0.079	0.036	0.323	0.335	0.073	0.414	8	0.2436	7	0.148	7		0.8056	7	135
1303	Rio Grande-Mimbres	16	Southwest Desert	0.97	0.000508117	0.316793	1.77475	0.198534	19.1123	0.28613	69.9525	13.9724	419.047	2.18889	10.474	1.97534	0.12149	0.884	0.195	0.701	0.652	0.115	0.42	0.06	0.164	0.384	0.189	0.073	0.371	0.42	0.054	0.521875	5	0.3128	5	0.154875	6		0.98955	4	119
1305	Rio Grande Closed Basins	16	Southwest Desert	0.760618	0.000252139	0.461146	1.4086	0.159568	5.37257	1.17175	36.0502	2.28858	156.678	2.94458	0.0926594	0.034255	0.0092683	0.847	0.103	0.853	0.56	0.024	0.231	0.152	0.085	0.158	0.103	0.079	0.054	0.067	0.006	0.49775	6	0.108	9	0.075875	10		0.681625	9	147
1306	Upper Pecos	16	Southwest Desert	0.940893	0.000433415	0.539092	1.76171	0.167119	3.38768	0.0794876	72.7616	2.89414	330.779	0.374225	0.900172	0.200293	0.148749	0.878	0.176	0.896	0.64	0.048	0.182	0.024	0.195	0.201	0.176	0.03	0.097	0.146	0.067	0.55975	4	0.1592	8	0.08575	9		0.8047	8	137
1503	Lower Colorado	16	Southwest Desert	1.25294	0.000300788	0.273738	1.16261	0.195622	16.2654	9.76216	114.564	8.03597	714.029	62.2184	6.73783	0.0718948	0.634496	0.908	0.134	0.628	0.493	0.109	0.371	0.378	0.243	0.298	0.274	0.378	0.286	0.103	0.262	0.444	7	0.2554	6	0.26175	3		0.96115	6	122
1504	Upper Gila	16	Southwest Desert	0.52721	0.000195293	0.221347	1.06038	0.157612	2.75814	0.126387	51.9744	1.57388	222.651	0.890186	0.0116772	0.00252211	0.0525901	0.78	0.054	0.542	0.426	0.012	0.146	0.048	0.128	0.115	0.121	0.048	0.042	0.048	0.03	0.35975	9	0.097	10	0.05125	11		0.508	10	154
1505	Middle Gila	16	Southwest Desert	1.6	0.00219213	0.795673	3.03175	0.240915	75.8362	3.97643	162.512	51.5122	864.843	12.5479	9.81271	4.04339	0.0445383	0.92	0.335	0.951	0.835	0.219	0.786	0.286	0.304	0.743	0.304	0.231	0.353	0.56	0.024	0.687125	1	0.4614	1	0.311125	2		1.45965	2	95
1506	Salt	16	Southwest Desert	0.292791	0.000289734	0.161853	0.778328	0.165491	30.6467	0.80091	24.653	46.4556	114.77	1.05043	22.2987	18.9862	0.335045	0.701	0.128	0.439	0.28	0.036	0.542	0.121	0.06	0.713	0.06	0.054	0.53	0.878	0.152	0.315375	10	0.414	3	0.247125	5		0.9765	5	120
1507	Lower Gila	16	Southwest Desert	1.64641	0.000626323	0.698547	5.09748	0.243129	54.4805	0.220407	135.123	45.1367	850.781	0.645655	1.36985	1.24832	0.126998	0.932	0.225	0.932	0.92	0.231	0.689	0.054	0.262	0.707	0.298	0.042	0.128	0.353	0.06	0.663875	2	0.346	4	0.2615	4		1.27138	3	106
1508	Sonora	16	Southwest Desert	1.6	0.000864561	0.0718499	0.719567	0.164482	3.59212	1.34031	19.1128	2.52891	98.9455	5.97747	0	0	0.0176963	0.92	0.256	0.14	0.225	0.03	0.195	0.176	0.036	0.176	0.042	0.121	0.006	0.006	0.012	0.30225	11	0.057	11	0.091625	8		0.450875	11	159
1810	Southern Mojave-Salton Sea	16	Southwest Desert	0.820946	0.000457968	0.563668	3.82041	0.21358	23.6588	1.47971	206.585	17.3685	1472.89	29.4524	20.8927	2.30449	2.12735	0.871	0.182	0.902	0.878	0.152	0.481	0.201	0.384	0.463	0.451	0.286	0.506	0.457	0.713	0.622125	3	0.4558	2	0.392875	1		1.4708	1	93
1708	Willamette	17	Pacific Northwest	0.0378485	0.00230676	0.0742051	0.479374	0.323523	85.2024	132.086	243.645	72.7324	2108.91	816.88	151.753	22.3317	1.21884	0.304	0.341	0.17	0.085	0.341	0.817	0.884	0.402	0.871	0.597	0.835	0.908	0.896	0.469	0.229625	1	0.724	1	0.635125	2		1.58875	2	82
1710	Oregon-Washington Coastal	17	Pacific Northwest	0.04	0.000904843	0.0580794	0.496549	0.189197	22.3022	81.9007	65.4229	12.8897	318.58	584.752	21.4487	3.43832	0.64996	0.335	0.268	0.079	0.097	0.091	0.451	0.774	0.158	0.371	0.164	0.743	0.518	0.53	0.28	0.186375	3	0.3642	3	0.375125	4		0.9257	3	124
1711	Puget Sound	17	Pacific Northwest	0.05	0.0028515	0.0602949	0.381455	0.248006	141.345	139.018	100.782	104.374	632.848	656.631	132.586	38.8952	17.9852	0.378	0.347	0.097	0.067	0.243	0.92	0.896	0.207	0.908	0.25	0.78	0.878	0.957	0.987	0.218375	2	0.6424	2	0.744	1		1.60478	1	79
1801	Klamath-Northern California Coastal	17	Pacific Northwest	0.0435615	0.000625913	0.05784	0.269156	0.231934	14.3536	31.0732	82.0346	11.3208	462.223	144.372	9.81323	2.44577	1.41521	0.347	0.219	0.073	0.03	0.189	0.359	0.573	0.201	0.341	0.195	0.445	0.359	0.463	0.53	0.15125	4	0.3154	4	0.39225	3		0.8589	4	132
1501	Lower Colorado-Lake Mead	18	California-Nevada	0.493646	0.000202397	0.126064	1.01197	0.190864	25.443	0.812011	17.5167	27.4319	60.9077	41.517	36.5857	0.915522	0.508972	0.768	0.073	0.329	0.396	0.097	0.5	0.128	0.018	0.585	0.006	0.298	0.646	0.304	0.207	0.304625	11	0.2948	8	0.2755	9		0.874925	8	129
1601	Great Salt Lake	18	California-Nevada	0.11	0.00022574	0.175126	1.08935	0.269283	15.3549	7.97125	111.14	25.9866	478.776	47.4393	28.3868	8.59932	4.82885	0.56	0.091	0.475	0.445	0.268	0.365	0.341	0.225	0.573	0.219	0.317	0.579	0.731	0.932	0.334125	9	0.4238	7	0.5255	5		1.28343	6	104
1603	Escalante Desert-Sevier Lake	18	California-Nevada	0.273105	0.00042946	0.151683	1.14005	0.248842	4.47608	1.29173	118.366	2.83093	475.778	9.52735	0.244075	0.060806	0.255671	0.695	0.17	0.42	0.469	0.25	0.219	0.17	0.25	0.182	0.207	0.195	0.06	0.091	0.103	0.372875	8	0.1654	10	0.179375	11		0.71765	11	143
1604	Black Rock Desert-Humboldt	18	California-Nevada	0.294802	0.000114897	0.418129	0.545468	0.288511	1.38562	1.65457	56.2075	0.95282	187.648	2.96328	0	0	0.2886	0.707	0.03	0.817	0.121	0.292	0.054	0.207	0.14	0.048	0.109	0.085	0.006	0.006	0.134	0.334125	10	0.063	12	0.155	12		0.552125	12	152
1605	Central Lahontan	18	California-Nevada	0.317	0.000591886	0.0443713	0.346274	0.220046	21.0345	0.876837	70.8247	19.3431	240.813	7.25939	2.53727	0.297456	3.91159	0.731	0.207	0.048	0.054	0.158	0.432	0.134	0.176	0.487	0.146	0.146	0.201	0.176	0.896	0.1945	13	0.2262	9	0.42025	8		0.84095	9	133
1606	Central Nevada Desert Basins	18	California-Nevada	0.369	9.40587e-05	0.30987	1.30922	0.171155	1.55414	1.34522	18.8723	0.560261	63.3422	3.7292	0	0	0.0343787	0.737	0.024	0.682	0.53	0.067	0.091	0.182	0.03	0.024	0.012	0.115	0.006	0.006	0.018	0.404125	7	0.029	13	0.064375	13		0.4975	13	155
1802	Sacramento	18	California-Nevada	0.0913126	0.00119482	0.058252	0.359239	0.301676	36.7063	24.5013	161.258	35.5203	1125.38	198.259	47.1619	6.94357	1.93786	0.53	0.298	0.085	0.06	0.317	0.597	0.506	0.298	0.67	0.378	0.475	0.707	0.695	0.64	0.21425	12	0.535	6	0.529375	4		1.27862	7	105
1803	Tulare-Buena Vista Lakes	18	California-Nevada	0.533937	0.00600652	0.337621	2.53049	0.49007	52.3996	1.46162	915.165	52.5215	6163.69	3.188	9.8335	0.789991	0.510421	0.786	0.378	0.75	0.774	0.658	0.664	0.195	0.859	0.756	0.896	0.091	0.365	0.286	0.213	0.621	3	0.614	5	0.4425	7		1.6775	5	70
1804	San Joaquin	18	California-Nevada	0.18	0.00494964	0.140117	1.55516	0.394202	63.5141	22.9998	773.145	54.0993	4858.99	187.487	26.0699	6.14752	1.46042	0.652	0.365	0.39	0.591	0.451	0.725	0.493	0.823	0.762	0.859	0.469	0.554	0.676	0.542	0.463625	5	0.7274	2	0.559	3		1.75002	3	59
1805	San Francisco Bay	18	California-Nevada	0.117	0.0203134	0.208406	1.55212	0.381371	73.8151	322.23	176.992	563.789	1094.56	1179.08	526.167	101.182	3.28749	0.573	0.39	0.518	0.585	0.414	0.774	0.987	0.335	0.987	0.365	0.926	0.975	0.975	0.859	0.493625	4	0.6848	3	0.804125	1		1.98255	2	39
1806	Central California Coastal	18	California-Nevada	0.402105	0.00137869	0.48053	3.03885	0.392467	38.9753	29.0721	372.372	51.0713	3104.35	138.309	28.7209	5.21059	0.491134	0.756	0.304	0.859	0.841	0.439	0.615	0.554	0.573	0.731	0.75	0.439	0.591	0.64	0.201	0.6335	2	0.6338	4	0.466875	6		1.73418	4	61
1807	Southern California Coastal	18	California-Nevada	0.526	0.0649848	0.900928	4.22993	0.395674	158.406	364.407	188.528	675.728	1395.5	1059.6	571.511	138.72	0.789442	0.774	0.42	0.963	0.896	0.463	0.939	0.993	0.353	0.993	0.432	0.902	0.981	0.987	0.31	0.719	1	0.7384	1	0.678375	2		2.13577	1	28
1809	Northern Mojave-Mono Lake	18	California-Nevada	0.559764	0.000617775	0.317776	0.915643	0.170453	19.4617	1.25746	21.6806	12.7233	127.561	8.12061	0	0	0.410392	0.792	0.213	0.713	0.341	0.06	0.426	0.164	0.042	0.365	0.073	0.152	0.006	0.006	0.164	0.442375	6	0.1106	11	0.18675	10		0.739725	10	142
