# Supplementary material for: Prioritizing river basins for nutrient studies
Source: Environ Monit Assess. 2024 Feb 9;196(3):248. doi: 10.1007/s10661-023-12266-7 (PMC10853301; doi:10.1007/s10661-023-12266-7)
Supplement: Supplementary file 3 — Supplementary file3 (XLSX 167 KB) [file 10661_2023_12266_MOESM3_ESM.xlsx]

## Sheet: Title page
Article title:	Prioritizing river basins for nutrient studies
Journal name:	Environmental Monitoring and Assessment
Authors:	Anthony J. Tesoriero,* Dale M. Robertson, Christopher T. Green, J.K. Bohlke, Judson W. Harvey, and Sharon L. Qi
Corresponding author* affiliation and email address:	U.S. Geological Survey, tesorier@usgs.gov

## Sheet: readme
Definitions of Variables used in the worksheet 'Variability Ranking Approach'
Column	Variable Number	Column Name	Column Description	Units	Original Data Source (see journal article for full citation)	NOTES or Steps to obtain the variable
A		CombHUC04_	Unique number of huc04-sized candidate basins	N/A	Van Metre et al. 2020
B		Candidate Basin name	Name of huc04-sized candidate basins	N/A	Van Metre et al. 2020
C		Region number	Region number (see Figure 1)	N/A	Van Metre et al. 2020
D		Region name	Region name (see Figure 1)	N/A	Van Metre et al. 2020
	Water Quality (SW)				For Var1, Var2, Var3, and Var 4: Ator, 2019; Hoos and Roland, 2019; Robertson and Saad, 2019; Wise, 2019; Wise et al. 2019	For Var 1, Var 2, Var3, and Var 4: Step 1. Determine SPARROW COMID for the SPARROW catchment with the largest flow in each HUC08; Step 2. Compute most downstream concentration of each HUC08 (site with largest flow) based on SPARROW nutrient accumulated load and accumulated flow
E	Var1	TN Conc Range	Range in Log TN concentrations (log 75th percentile - log 25th percentile) By HUC08	mg/L		Step 3. Compute range in log concentrations - 75th percentile - 25th percentile by HUC04; Step 4. Rank variable by hydrologic region and for the CONUS.
F	Var2	TP Conc Range	Range in Log TP concentrations (log 75th percentile - log 25th percentile) by HUC08	mg/L		Step 3. Compute range in log concentrations - 75th percentile - 25th percentile by HUC04; Step 4. Rank variable by hydrologic region and for the CONUS.
G	Var3	TN Conc Min	-(Minimum TN concentrations of all HUC08s by HUC04)	-mg/L		Step 3. Compute Minimum Concentration by HUC04 and multiply it by -1 because small concentrations are better; Step 4. Rank variable by hydrologic region and for the CONUS.
H	Var4	TP Conc Min	-(Minimum TP concentrations of all HUC08s by HUC04)	-mg/L		Step 3. Compute Minimum Concentration by HUC04 and multiply it by -1 because small concentrations are better; Step 4. Rank variable by hydrologic region and for the CONUS.
	Model Accuracy
					For Var 5 and Var 6: Ator, 2019; Hoos and Roland, 2019; Robertson and Saad, 2019; Wise, 2019; Wise et al. 2019
I	Var5	TN_PCT_Error	Mean TN Percent Log Residual by Basin in the HUC04	% (log(kg/km2/yr))		Step 1. Obtain all individual residuals in SPARROW by HUC04 by percent (percent errors in in log space); Step 2. Take the mean of these residuals by Basin, if an entire Basin is missing use the median pct error of all Basins; Step 3. Rank variable by hydrologic region and CONUS.
J	Var6	TP_PCT_Error	Mean TP percent Log Residual by Basin in the HUC04	% (log(kg/km2/yr))		Step 1. Obtain all individual residuals in SPARROW by HUC04 by percent (percent errors in in log space); Step 2. Take the mean of these residuals by Basin, if an entire Basin is missing use the median pct error of all Basins; Step 3. Rank variable by hydrologic region and CONUS.
	Receptor
K	Var7	Delivered_N_Yield	N delivered to receiving water bodies per unit area in the HUC04	kg/yr/km2	Ator, 2019; Hoos and Roland, 2019; Robertson and Saad, 2019; Wise, 2019; Wise et al. 2019	Step 1. Sum all of the delivered loads in SPARROW by HUC04; Step 2. Convert delivered load to delivered yields by dividing by the area of the HUC04
L	Var8	Delivered_P_Yield	P delivered to receiving water bodies per unit area in the HUC04	kg/yr/km2	Ator, 2019; Hoos and Roland, 2019; Robertson and Saad, 2019; Wise, 2019; Wise et al. 2019	Step 1. Sum all of the delivered loads in SPARROW by HUC04; Step 2. Convert delivered load to delivered yields by dividing by the area of the HUC04
M	Var9	Pct_Waterbodies	Percent open water in HUC04	%	Dewitz et al. 2021	Step 1. Compute percent open water in HUC04 from NLCD
N	Var10	Biotic_Index	Mean Biotic index in the HUC04	Estimated biotic condition. Transformed as follows so streams in poor condition are ranked higher: Column J value = 1-likelihood that a stream would be classified as having good biological condition	Hill et al. 2017	Step 1. Compute mean biotic index in HUC04
O	Var11	Population_Served	Population served by Public and domestic supplies per unit area in the HUC04	people/km2	Johnson and Belitz, 2019; Johnson et al. 2021	Step 1. Compute the sum of (people on public supply wells + people on domestic wells + people on public water supply from surface water) and divide by the HUC04 Area
	Factors
P	Var12	TN_Public_Supply Wells	Range in median nitrate concentration in groundwater at the depth of public supplies from machine learning model in the HUC08	mg/L as N	Ransom et al. 2022	Steps 1. Use median deep GW concentration by HUC08; Step 2. Compute range in the median concentrations (75th percentile-25th percentile).
Q	Var13	TN_Shallow_Wells	Range in median nitrate concentration in shallow groundwater from logistic regression model in the HUC08	mg/L as N	Nolan et al. 2006	Steps 1. Use median shallow GW concentration by HUC08; Step 2. Compute range in the median concentrations (75th percentile-25th percentile).
R	Var14	N_Fert+Manure	Range in nitrogen applied in agricultural fertilizers and manure in the HUC08	kg/km2/yr	Wieczorek et al. 2018	Steps 1. Use total N input from manure (or fertilizer) into each HUC08 - From SPARROW; Step 2. Sum manure and fertilizer together for each HUC08; Step 3. Compute rate (input/area), 4. Compute range in the rates (75th percentile-25th percentile).
S	Var15	P_Fert_Manure	Range in phosphorus applied in agricultural fertilizers and manure in the HUC09	kg/km2/yr	Wieczorek et al. 2018	Steps 1. Use total P input from manure (or fertilizer) into each HUC08 - From SPARROW; Step 2. Sum manure and fertilizer together for each HUC08; Step 3. Compute rate (input/area); Step 4. Compute range in the rates (75th percentile-25th percentile).
T	Var16	N_WWTP	Range in nitrogen released from waste water treatment plant yields in the HUC08	kg/km2/yr	Skinner and Wise, 2019	Steps 1. Use total N from wastewater treatment plants into each HUC08 - From SPARROW; Step 2. Sum all WWTP input to each HUC08; Step 3. Compute rate (input/area); Step 4. Compute range in the rates (75th percentile-25th percentile).
U	Var17	P_WWTP	Range in phosphorus released from waste water treatment plant yields in the HUC08	kg/km2/yr	Skinner and Wise, 2019	Steps 1. Use total P from wastewater treatment plants into each HUC08 - From SPARROW; Step 2. Sum all WWTP input to each HUC08; Step 3. Compute rate (input/area); Step 4. Compute range in the rates (75th percentile-25th percentile).
V	Var18	Tile_Drains_Fraction	Range in the fraction of the area of the HUC08s with tile drains	Fraction	Wieczorek et al. 2018	Steps 1. Use fraction of HUC08 with tile drains; Step 2. Compute range in the percents (75th percentile-25th percentile).
W	Var19	Runoff	Range in the runoff from the HUC08s	m/yr	Wieczorek et al. 2018	Steps 1. Use area weighted runoff to each HUC08; Step 2. Compute range in the rates (75th percentile-25th percentile).
X	Var20	Septic_input	Range in the nitrogen yields from septic systems in the HUC08s	kg/km2/yr	LaMotte, 2018	Steps 1. Use Septic input in 2010 by HUC08; Step 2. Compute rate of septic input (input/area) by HUC08; Step 3. Compute range in the input rates (75th percentile-25th percentile). Convert from pounds to kg.
Y		Var1 %rank in the CONUS	Percentile rank of Var1 (column E) among 163 basins for the CONUS	Fraction (possible range from 0 to 1)
Z		Var2 %rank in the CONUS	Percentile rank of Var2 (column F) among 163 basins for the CONUS	Fraction (possible range from 0 to 1)
AA		Var3 %rank in the CONUS	Percentile rank of Var3 (column G) among 163 basins for the CONUS	Fraction (possible range from 0 to 1)
AB		Var4 %rank in the CONUS	Percentile rank of Var4 (column H) among 163 basins for the CONUS	Fraction (possible range from 0 to 1)
AC		Var5 %rank in the CONUS	Percentile rank of Var5 (column I) among 163 basins for the CONUS	Fraction (possible range from 0 to 1)
AD		Var6 %rank in the CONUS	Percentile rank of Var6 (column J) among 163 basins for the CONUS	Fraction (possible range from 0 to 1)
AE		Var7 %rank in the CONUS	Percentile rank of Var7 (column K) among 163 basins for the CONUS	Fraction (possible range from 0 to 1)
AF		Var8 %rank in the CONUS	Percentile rank of Var8 (column L) among 163 basins for the CONUS	Fraction (possible range from 0 to 1)
AG		Var9 %rank in the CONUS	Percentile rank of Var9 (column M) among 163 basins for the CONUS	Fraction (possible range from 0 to 1)
AH		Var10 %rank in the CONUS	Percentile rank of Var10 (column N) among 163 basins for the CONUS	Fraction (possible range from 0 to 1)
AI		Var11 %rank in the CONUS	Percentile rank of Var11 (column O) among 163 basins for the CONUS	Fraction (possible range from 0 to 1)
AJ		Var12 %rank in the CONUS	Percentile rank of Var12 (column P) among 163 basins for the CONUS	Fraction (possible range from 0 to 1)
AK		Var13 %rank in the CONUS	Percentile rank of Var13 (column Q) among 163 basins for the CONUS	Fraction (possible range from 0 to 1)
AL		Var14 %rank in the CONUS	Percentile rank of Var14 (column R) among 163 basins for the CONUS	Fraction (possible range from 0 to 1)
AM		Var15 %rank in the CONUS	Percentile rank of Var15 (column S) among 163 basins for the CONUS	Fraction (possible range from 0 to 1)
AN		Var16 %rank in the CONUS	Percentile rank of Var16 (column T) among 163 basins for the CONUS	Fraction (possible range from 0 to 1)
AO		Var17 %rank in the CONUS	Percentile rank of Var17 (column U) among 163 basins for the CONUS	Fraction (possible range from 0 to 1)
AP		Var18 %rank in the CONUS	Percentile rank of Var18 (column V) among 163 basins for the CONUS	Fraction (possible range from 0 to 1)
AQ		Var19 %rank in the CONUS	Percentile rank of Var19 (column W) among 163 basins for the CONUS	Fraction (possible range from 0 to 1)
AR		Var20 %rank in the CONUS	Percentile rank of Var20 (column X) among 163 basins for the CONUS	Fraction (possible range from 0 to 1)
AS		Var1 %rank in the Hydrologic Region	Percentile rank of Var1 (column E) among basins in its Hydrologic Region	Fraction (possible range from 0 to 1)
AT		Var2 %rank in the Hydrologic Region	Percentile rank of Var2 (column F) among basins in its Hydrologic Region	Fraction (possible range from 0 to 1)
AU		Var3 %rank in the Hydrologic Region	Percentile rank of Var3 (column G) among basins in its Hydrologic Region	Fraction (possible range from 0 to 1)
AV		Var4 %rank in the Hydrologic Region	Percentile rank of Var4 (column H) among basins in its Hydrologic Region	Fraction (possible range from 0 to 1)
AW		Var5 %rank in the Hydrologic Region	Percentile rank of Var5 (column I) among basins in its Hydrologic Region	Fraction (possible range from 0 to 1)
AX		Var6 %rank in the Hydrologic Region	Percentile rank of Var6 (column J) among basins in its Hydrologic Region	Fraction (possible range from 0 to 1)
AY		Var7 %rank in the Hydrologic Region	Percentile rank of Var7 (column K) among basins in its Hydrologic Region	Fraction (possible range from 0 to 1)
AZ		Var8 %rank in the Hydrologic Region	Percentile rank of Var8 (column L) among basins in its Hydrologic Region	Fraction (possible range from 0 to 1)
BA		Var9 %rank in the Hydrologic Region	Percentile rank of Var9 (column M) among basins in its Hydrologic Region	Fraction (possible range from 0 to 1)
BB		Var10 %rank in the Hydrologic Region	Percentile rank of Var10 (column N) among basins in its Hydrologic Region	Fraction (possible range from 0 to 1)
BC		Var11 %rank in the Hydrologic Region	Percentile rank of Var11 (column O) among basins in its Hydrologic Region	Fraction (possible range from 0 to 1)
BD		Var12 %rank in the Hydrologic Region	Percentile rank of Var12 (column P) among basins in its Hydrologic Region	Fraction (possible range from 0 to 1)
BE		Var13 %rank in the Hydrologic Region	Percentile rank of Var13 (column Q) among basins in its Hydrologic Region	Fraction (possible range from 0 to 1)
BF		Var14 %rank in the Hydrologic Region	Percentile rank of Var14 (column R) among basins in its Hydrologic Region	Fraction (possible range from 0 to 1)
BG		Var15 %rank in the Hydrologic Region	Percentile rank of Var15 (column S) among basins in its Hydrologic Region	Fraction (possible range from 0 to 1)
BH		Var16 %rank in the Hydrologic Region	Percentile rank of Var16 (column T) among basins in its Hydrologic Region	Fraction (possible range from 0 to 1)
BI		Var17 %rank in the Hydrologic Region	Percentile rank of Var17 (column U) among basins in its Hydrologic Region	Fraction (possible range from 0 to 1)
BJ		Var18 %rank in the Hydrologic Region	Percentile rank of Var18 (column V) among basins in its Hydrologic Region	Fraction (possible range from 0 to 1)
BK		Var19 %rank in the Hydrologic Region	Percentile rank of Var19 (column W) among basins in its Hydrologic Region	Fraction (possible range from 0 to 1)
BL		Var20 %rank in the Hydrologic Region	Percentile rank of Var20 (column X) among basins in its Hydrologic Region	Fraction (possible range from 0 to 1)
BM		Water Quality Score_Conus	Water Quality Score_Conus = ((Column Y)+(Column Z)+(Column AA) + (Column AB)/4	Sum of scores
BN		Water Quality Rank_Conus	Percentile rank of Water Quality Score_Conus (column BM) among 163 basins for the CONUS	Fraction (possible range from 0 to 1)
BO		Accuracy Score_Conus	Accuracy Score_Conus = (Column AC+ Column AD)/2	Sum of scores
BP		Accuracy Rank_Conus	Percentile rank of Accuracy Score_Conus (column BO) among 163 basins for the CONUS	Fraction (possible range from 0 to 1)
BQ		Receptor Score_Conus	Receptor Score_Conus = ((Column AE*0.5)+(Column AF*0.5)+(Column AG) + (Column AH)+ (Column AI)/4	Sum of scores
BR		Receptor Rank_Conus	Percentile rank of Receptor Score_Conus (column BO) among 163 basins for the CONUS	Fraction (possible range from 0 to 1)
BS		Factors Score_Conus	Factors Score_Conus = ((Column AJ*0.5)+(Column AK*0.5)+(Column AL*0.5) + (Column AM*0.5)+ (Column AN*0.5) + (Column AO*0.5) + (Column AP) + (Column AQ) + (Column AR))/6	Sum of scores
BT		Factors Rank_Conus	Percentile rank of Factors Score_Conus (column BO) among 163 basins for the CONUS	Fraction (possible range from 0 to 1)
BU		Overall Score_Conus	Overall Score_Conus = Water Quality Score_Conus + Accuracy Score_Conus + Receptor Score_Conus + Factors Score_Conus	Sum of scores
BV		HR Rank-Based on CONUS Ranking	Rank of basins within its Hydrologic Region based on the Overall Score_Conus.	Rank in HR
BW		CONUS Rank	Rank of basins in the CONUS based on the overall score.	Rank in CONUS (1 to 163)
BX		Water Quality Score_HR	Water Quality Score_HR = ((Column AS)+(Column AT)+(Column AU) + (Column AV)/4	Sum of scores
BY		Water Quality Rank_HR	Percentile rank of Water Quality_HR (column Bx) among basins in its HR	Fraction (possible range from 0 to 1)
BZ		HR Conc Rank	Rank of basin in its HR for only Water Quality Scores	Rank in HR for Concentration only
CA		Not in Top 4 penalty	Penalty of -5 if the basin is not in the top 4 basins in the HR based on the concentration category	-5 or 0
CB		Accuracy Score_HR	Accuracy Score_HR = (Column AW+ Column AX)/2	Sum of scores
CC		Accuracy Rank_HR	Percentile rank of Accuracy Score_HR (column CB) among basins in its HR	Fraction (possible range from 0 to 1)
CD		Receptor Score_HR	Receptor Score_HR = ((Column AY*0.5)+(Column AZ*0.5)+(Column BA) + (Column BB)+ (Column BC))/4	Sum of scores
CE		Receptor Rank_HR	Percentile rank of Receptor Score_HR (column CD) among basins in its HR	Fraction (possible range from 0 to 1)
CF		Factors Score_HR	Factors Score_HR = ((Column BD*0.5)+(Column BE*0.5)+(Column BF*0.5) + (Column BG*0.5)+ (Column BH*0.5) + (Column BI*0.5) + (Column BJ) + (Column BK) + (Column BL))/6	Sum of scores
CG		Factors Rank_HR	Percentile rank of Factors Score_Conus (column CF) among the basins in it HR	Fraction (possible range from 0 to 1)
CH		Overall Score_HR	Overall Score_HR = Water Quality Score_HR + Accuracy Score_HR + Receptor Score_HR + Factors Score_HR	Sum of scores
CI		HR Rank	Rank of basins within its Hydrologic Region based on the Overall Score_HR	Rank in HR

## Sheet: Variability Ranking Approach
																								Rank Conus>>																			<<Rank Conus	Rank HR>>
																								TN Conc Range	TP Conc Range	TN Conc Min	TP Conc Min	TN_PCT_Error	TP_PCT_Error	Delivered_N_Yield	Delivered_P_Yield	Pct_Waterbodies	Biotic_Index	Population_Served	TN_Public_Supply Wells	TN_Shallow_Wells	N_Fert+Manure	P_Fert_Manure	N_WWTP	P_WWTP	Tile_Drains_Fraction	Runoff	Septic_input	TN Conc Range	TP Conc Range	TN Conc Min	TP Conc Min	TN_PCT_Error	TP_PCT_Error
																								Weight	Weight	Weight	Weight	Weight	Weight	Weight	Weight	Weight	Weight	Weight	Weight	Weight	Weight	Weight	Weight	Weight	Weight	Weight	Weight	Weight	Weight	Weight	Weight	Weight	Weight
				Var1	Var2	Var3	Var4	Var5	Var6	Var7	Var8	Var9	Var10	Var11	Var12	Var13	var14	var15	var16	var17	var18	var19	var20	1	1	1	1	1	1	0.5	0.5	1	1	1	0.5	0.5	0.5	0.5	0.5	0.5	1	1	1	1	1	1	1	1	1
CombHUC04_	Candidate Basin name	Region number	Region name	TN Conc Range	TP Conc Range	TN Conc Min	TP Conc Min	TN_PCT_Error	TP_PCT_Error	Delivered_N_Yield	Delivered_P_Yield	Pct_Waterbodies	Biotic_Index	Population_Served	TN_Public_Supply Wells	TN_Shallow_Wells	N_Fert+Manure	P_Fert_Manure	N_WWTP	P_WWTP	Tile_Drains_Fraction	Runoff	Septic_input	Var1 %rank	Var2 %rank	Var3 %Rank	Var4 %rank	Var5 %rank	Var6 %rank	Var7 %rank	Var8 %rank	Var9 %rank	Var10 %rank	Var11 %rank	Var12 %rank	Var13 %rank	Var14 %rank	Var15 %rank	Var16 %rank	Var17 %rank	Var18 %rank	Var19 %rank	Var20 %rank	Var1 %rank	Var2 %rank	Var3 %Rank	Var4 %rank	Var5 %rank	Var6 %rank
101	Maine eastern	1	Northeast	0.714156	0.791936	-0.133057	-0.00634713	34.42	51.868	290.799	18.3367	5.23069	0.204145	9.10901	0.0121954	0.124396	303.9	87.7652	13.9633	1.32278	0.100303	24.3627	27.1222	0.652	0.585	0.89	0.926	0.439	0.445	0.573	0.432	0.951	0.134	0.31	0.14	0.341	0.17	0.237	0.536	0.469	0.451	0.402	0.621	0.666	0.583	0.916	0.916	0.833	0.583
104	Maine western	1	Northeast	0.313487	0.687778	-0.257519	-0.0138038	19.4968	47.2132	214.306	17.816	4.54193	0.245279	48.9915	0.0079661	0.23063	78.8602	21.5755	148.308	22.8126	0.0189019	20.9541	132.07	0.25	0.469	0.792	0.865	0.06	0.335	0.481	0.414	0.92	0.237	0.725	0.079	0.365	0.073	0.073	0.896	0.896	0.213	0.384	0.945	0.333	0.5	0.666	0.666	0.166	0.5
107	NH-MA eastern	1	Northeast	1.01035	0.835095	-0.180932	-0.0105322	20.981	45.7029	612.095	52.9761	5.00246	0.339996	300.403	0.30191	0.506085	306.981	36.168	427.741	36.9059	0.0553228	39.0279	364.337	0.835	0.615	0.853	0.89	0.079	0.304	0.756	0.695	0.939	0.359	0.969	0.695	0.475	0.176	0.103	0.963	0.951	0.347	0.658	0.993	0.75	0.75	0.833	0.75	0.333	0.333
108	Connecticut	1	Northeast	0.261838	0.445244	-0.400598	-0.0185124	20.263	41.5634	498.588	49.4858	2.14431	0.304805	121.812	0.0873081	0.220141	273.951	45.6979	165.536	26.6055	0.0816042	36.5527	205.228	0.176	0.219	0.676	0.817	0.067	0.225	0.713	0.676	0.719	0.323	0.926	0.445	0.359	0.152	0.128	0.902	0.908	0.426	0.615	0.969	0.166	0.166	0.5	0.5	0.25	0.25
202	Hudson	1	Northeast	1.25161	1.03122	-0.257263	-0.010136	30.1349	70.4913	1144.63	154.251	3.18531	0.385114	436.657	0.521501	1.99877	555.759	108.444	1301.01	209.549	0.369488	45.7064	250.05	0.939	0.695	0.798	0.902	0.304	0.762	0.92	0.926	0.835	0.42	0.981	0.798	0.884	0.268	0.286	0.987	0.987	0.658	0.725	0.987	0.833	0.833	0.75	0.833	0.5	0.916
204	Delaware	1	Northeast	1.39981	1.30152	-0.373083	-0.0182719	31.5018	57.9266	977.303	78.6569	3.72584	0.444744	235.68	0.371415	2.98128	3577.65	705.981	346.859	46.3455	0.538756	98.5357	129.211	0.969	0.817	0.713	0.823	0.347	0.652	0.878	0.768	0.884	0.585	0.963	0.743	0.963	0.908	0.92	0.957	0.963	0.719	0.957	0.932	0.916	0.916	0.583	0.583	0.75	0.75
205	Susquehanna	1	Northeast	0.492066	0.637503	-0.421098	-0.0224654	18.7981	38.1439	850.092	45.3136	1.084	0.433586	58.2633	0.0792073	0.490789	1085.86	209.994	124.483	14.5119	0.859492	56.0671	33.8431	0.457	0.432	0.658	0.762	0.054	0.128	0.847	0.652	0.42	0.548	0.81	0.426	0.463	0.445	0.481	0.865	0.841	0.762	0.78	0.689	0.5	0.416	0.416	0.25	0.083	0.083
206	Potomac Chesapeake	1	Northeast	0.619426	0.511486	-0.778981	-0.0572952	30.7778	39.3933	833.144	58.6426	1.58248	0.524728	194.967	0.32235	2.7518	2258.15	505.77	86.6836	8.77056	0.352719	26.1136	171.472	0.573	0.292	0.31	0.432	0.323	0.164	0.841	0.713	0.579	0.725	0.957	0.737	0.951	0.762	0.829	0.847	0.792	0.646	0.457	0.957	0.583	0.25	0.166	0.083	0.666	0.166
411	Lake Erie and Ontario	1	Northeast	0.298376	0.809865	-0.552922	-0.020653	40.134	62.9424	1062.07	99.4838	2.56519	0.552569	146.287	0.0918092	0.850512	1115.52	223.066	556.968	27.4625	5.67826	93.0593	65.0223	0.225	0.609	0.493	0.78	0.695	0.689	0.908	0.823	0.762	0.762	0.932	0.457	0.634	0.481	0.548	0.975	0.92	0.871	0.939	0.81	0.25	0.666	0.25	0.333	0.916	0.833
415	Northeastern Lake Ontario-St. Lawrence	1	Northeast	0.318861	0.566683	-0.455005	-0.0199292	30.181	54.3203	479.041	35.2102	5.41811	0.312034	21.5876	0.00854665	0.484659	936.475	151.268	21.5625	1.31022	1.90638	54.9182	30.1822	0.262	0.371	0.615	0.786	0.31	0.603	0.701	0.603	0.957	0.329	0.506	0.085	0.457	0.402	0.341	0.628	0.463	0.798	0.774	0.64	0.416	0.333	0.333	0.416	0.583	0.666
501	Allegheny-Monongahela	1	Northeast	0.233315	0.365539	-0.837401	-0.0365077	22.2311	45.9943	645.458	52.0571	0.98066	0.369603	55.3115	0.0258885	0.665673	432.989	69.6166	60.2488	8.00193	0.966599	39.5815	64.9505	0.146	0.176	0.304	0.615	0.121	0.317	0.768	0.689	0.371	0.408	0.78	0.262	0.518	0.225	0.17	0.774	0.78	0.786	0.664	0.804	0.083	0.083	0.083	0.166	0.416	0.416
208	Lower Chesapeake	2	Atlantic Coast	0.377022	0.94667	-0.546102	-0.0482949	22.9962	41.0146	448.532	41.6432	2.10743	0.445122	77.7803	0.0385396	0.870792	851.52	199.87	31.9222	3.39327	0.671188	28.8045	57.75	0.335	0.652	0.512	0.53	0.14	0.219	0.676	0.634	0.707	0.591	0.884	0.31	0.646	0.384	0.451	0.689	0.591	0.743	0.506	0.786	0.8	0.9	0.5	0.4	0.3	0.5
301	Chowan-Roanoke	2	Atlantic Coast	0.210869	0.433439	-0.612989	-0.0484517	24.5149	39.9023	321.592	27.706	2.02423	0.508167	33.8149	0.0502632	0.257708	1035.12	243.368	17.0447	1.10926	2.03703	23.4204	31.3717	0.128	0.207	0.439	0.524	0.182	0.182	0.609	0.536	0.682	0.695	0.652	0.365	0.384	0.432	0.591	0.579	0.445	0.804	0.39	0.652	0.4	0.5	0.4	0.3	0.4	0.3
302	NC eastern	2	Atlantic Coast	0.260633	0.502134	-0.460585	-0.0366606	24.7713	31.6263	535.902	53.1434	2.02433	0.538638	84.1612	0.0386792	1.29919	1858.64	582.763	47.2567	7.226	2.11986	25.2199	83.4349	0.17	0.28	0.609	0.603	0.207	0.048	0.737	0.701	0.689	0.737	0.902	0.317	0.78	0.695	0.884	0.75	0.756	0.81	0.42	0.871	0.6	0.6	0.7	0.5	0.6	0.1
304	Pee Dee	2	Atlantic Coast	0.153454	0.23293	-1.08774	-0.0988888	24.5676	40.0825	307.552	32.6248	1.09678	0.506449	60.4599	0.123205	0.96826	1301.2	515.444	108.755	18.612	0.83733	34.1463	108.803	0.067	0.103	0.219	0.31	0.195	0.195	0.591	0.579	0.426	0.682	0.817	0.512	0.682	0.524	0.835	0.859	0.878	0.756	0.579	0.908	0.3	0.2	0.1	0.1	0.5	0.4
305	Edisto-Santee	2	Atlantic Coast	0.432206	0.60876	-0.659354	-0.0329415	28.5883	38.9847	305.662	22.3924	3.27962	0.424648	82.9798	0.132239	0.82561	839.601	265.762	139.458	18.0431	0.521122	53.3075	98.1115	0.384	0.408	0.414	0.658	0.274	0.14	0.585	0.475	0.853	0.53	0.896	0.524	0.628	0.359	0.64	0.89	0.865	0.713	0.762	0.89	0.9	0.8	0.3	0.6	0.9	0.2
306	Ogeechee-Savannah	2	Atlantic Coast	0.109035	0.357908	-0.357569	-0.01081	22.7558	46.0159	286.754	26.0661	3.02025	0.406061	40.474	0.0653385	1.30815	989.221	159.692	40.3218	6.51761	0.179683	41.2269	59.5356	0.018	0.17	0.731	0.884	0.134	0.329	0.56	0.512	0.823	0.487	0.689	0.408	0.792	0.414	0.371	0.737	0.743	0.518	0.682	0.792	0.1	0.4	0.9	0.9	0.2	0.7
307	Altamaha-St. Marys	2	Atlantic Coast	0.217232	0.207704	-0.669221	-0.0500251	26.7765	54.6355	240.565	21.0274	1.52609	0.421132	62.104	0.0100632	1.69938	1277.49	212.21	13.4119	4.17573	0.36602	8.46888	77.5932	0.134	0.079	0.402	0.518	0.256	0.609	0.512	0.463	0.567	0.524	0.829	0.109	0.847	0.512	0.493	0.53	0.658	0.652	0.164	0.853	0.5	0.1	0.2	0.2	0.8	0.8
313	Apalachicola	2	Atlantic Coast	0.268355	0.339195	-0.462143	-0.0197062	21.5474	65.8836	292.247	20.7969	1.98336	0.46209	73.5704	0.021774	2.21784	1848.48	255.125	72.8771	6.39817	0.209269	27.3443	31.7503	0.189	0.158	0.603	0.798	0.097	0.719	0.579	0.451	0.664	0.621	0.878	0.213	0.908	0.689	0.621	0.835	0.737	0.53	0.481	0.664	0.7	0.3	0.6	0.7	0.1	0.9
314	Choctawhatchee-Escambia	2	Atlantic Coast	0.138483	0.507481	-0.432024	-0.0164376	25.2683	42.873	326.433	25.4902	1.25601	0.436137	34.1168	0.0102803	0.558518	790.621	253.269	9.41345	2.45885	0.26826	60.6253	55.4999	0.036	0.286	0.646	0.841	0.231	0.25	0.615	0.506	0.481	0.554	0.658	0.121	0.487	0.329	0.609	0.475	0.567	0.579	0.81	0.774	0.2	0.7	0.8	0.8	0.7	0.6
308	Florida northcentral	3	Florida	0.124602	0.974003	-0.912874	-0.078994	31.4879	52.8092	353.698	62.0954	5.08222	0.451938	172.91	0.00291482	2.28426	1865.94	317.631	14.102	3.75944	0.428941	31.2495	232.949	0.03	0.664	0.274	0.365	0.341	0.579	0.634	0.725	0.945	0.615	0.945	0.036	0.92	0.701	0.695	0.542	0.621	0.682	0.536	0.981	0.25	0.75	0.25	0.25	0.25	0.5
309	Southern Florida	3	Florida	0.541239	0.703255	-0.550191	-0.0505804	34.42	51.868	290.204	41.8619	7.54125	0.52214	98.6601	0.00280831	1.46243	964.42	234.607	0.273608	0.0339783	0.318403	77.9702	170.141	0.5	0.5	0.5	0.5	0.439	0.445	0.567	0.64	0.969	0.719	0.908	0.03	0.817	0.408	0.573	0.158	0.146	0.628	0.884	0.951	0.75	0.5	0.5	0.5	0.5	0.25
311	Suwannee	3	Florida	0.43533	0.595674	-0.210012	-0.0172099	48.6674	56.8307	226.711	21.6285	1.05517	0.405597	24.41	0.00875944	3.10643	2641.41	335.365	7.50541	0.861432	0.690774	25.49	32.4046	0.39	0.402	0.829	0.835	0.768	0.634	0.493	0.469	0.408	0.481	0.548	0.091	0.969	0.835	0.707	0.451	0.39	0.75	0.426	0.676	0.5	0.25	0.75	0.75	0.75	0.75
401	Lake Superior	4	Great Lakes	0.370767	0.347158	-0.367294	-0.0139412	29.7792	106.594	250.554	20.0613	2.70662	0.174414	9.63131	0.0173327	0.00964821	65.3191	15.0651	9.97929	0.991032	0.00912743	32.1974	12.6723	0.323	0.164	0.719	0.859	0.298	0.853	0.53	0.439	0.786	0.079	0.317	0.182	0.298	0.048	0.036	0.487	0.42	0.164	0.548	0.414	0.2	0.1	0.6	0.5	0.5	0.9
403	Western Lake Michigan	4	Great Lakes	1.19803	1.35314	-0.395654	-0.00753069	21.8612	40.1672	527.043	36.8118	2.99749	0.44612	63.2411	0.0482053	1.40713	4641.26	641.86	42.5963	2.10646	8.09423	72.2288	66.1361	0.914	0.829	0.689	0.914	0.109	0.207	0.731	0.609	0.81	0.597	0.835	0.359	0.804	0.957	0.908	0.743	0.542	0.902	0.853	0.817	0.8	0.7	0.5	0.8	0.1	0.4
405	Eastern Lake Michigan	4	Great Lakes	1.18534	1.93888	-0.35546	-0.0104766	25.1172	53.58	797.419	44.7858	2.62316	0.518866	66.3777	0.398837	2.61001	3590.59	726.33	137.346	7.61346	10.5976	48.8231	84.7442	0.902	0.932	0.737	0.896	0.219	0.597	0.829	0.646	0.774	0.713	0.841	0.762	0.939	0.914	0.926	0.884	0.768	0.914	0.737	0.878	0.6	0.9	0.7	0.6	0.4	0.8
407	Lake Huron	4	Great Lakes	1.19677	1.6544	-0.479441	-0.0161092	23.8929	34.3933	646.715	28.7317	2.08698	0.469854	39.9137	0.0530009	2.20536	3737.07	473.516	66.4933	4.83783	29.2685	38.5754	44.4056	0.908	0.902	0.585	0.847	0.17	0.06	0.774	0.542	0.701	0.64	0.682	0.378	0.902	0.926	0.792	0.798	0.701	0.975	0.646	0.725	0.7	0.8	0.3	0.4	0.2	0.1
701	Mississippi Headwaters	4	Great Lakes	1.30084	1.23821	-0.195183	-0.00748128	50.0598	50.107	338.369	30.706	8.09503	0.482129	55.122	0.204343	2.45897	5033.11	1030.79	17.472	5.10132	5.91986	13.9395	38.4003	0.951	0.798	0.847	0.92	0.78	0.402	0.621	0.554	0.975	0.646	0.774	0.591	0.926	0.963	0.969	0.591	0.713	0.878	0.292	0.707	0.9	0.6	0.9	0.9	0.9	0.6
703	St. Croix-Chippewa	4	Great Lakes	0.716857	0.648654	-0.54746	-0.0386313	23.9463	39.3454	395.699	39.5279	3.56525	0.406412	16.0483	0.25725	3.72171	2948.22	459.89	8.43819	0.764966	0.448102	15.7146	23.1083	0.658	0.451	0.506	0.573	0.176	0.158	0.664	0.621	0.871	0.493	0.426	0.652	0.981	0.847	0.78	0.463	0.371	0.689	0.31	0.585	0.5	0.4	0.2	0.2	0.3	0.3
704	Upper Mississippi-Black-Root	4	Great Lakes	0.368757	0.549619	-2.09011	-0.195232	34.5212	39.0673	1029.65	104.353	2.0056	0.650162	30.8787	0.467732	1.74059	3493.35	944.821	39.6122	4.16106	16.6229	19.8365	30.4698	0.317	0.353	0.109	0.201	0.573	0.146	0.89	0.835	0.67	0.847	0.634	0.774	0.853	0.896	0.963	0.731	0.652	0.926	0.378	0.646	0.1	0.2	0.1	0.1	0.8	0.2
707	Wisconsin	4	Great Lakes	0.62902	0.554099	-0.44945	-0.0304741	32.2154	43.3825	369.234	32.1435	3.31581	0.507756	19.7681	0.306384	0.908822	1098.15	201.947	19.6444	0.911919	0.920759	62.097	9.97406	0.585	0.359	0.628	0.682	0.378	0.256	0.652	0.573	0.865	0.689	0.5	0.719	0.652	0.463	0.469	0.609	0.408	0.774	0.823	0.365	0.4	0.3	0.4	0.3	0.7	0.5
903	Rainy	4	Great Lakes	0.395276	0.801924	-0.315121	-0.00760388	31.0797	53.1481	216.546	6.11553	11.0482	0.177348	1.51411	0.015901	0.000332114	68.1417	12.2266	6.89819	1.3627	0.13976	40.2854	2.58147	0.353	0.603	0.774	0.908	0.329	0.585	0.487	0.304	0.981	0.085	0.103	0.17	0.103	0.054	0.024	0.432	0.481	0.5	0.67	0.195	0.3	0.5	0.8	0.7	0.6	0.7
409	Western Lake Erie	5	Midwest	1.04196	0.42117	-0.968748	-0.0121655	25.9003	45.995	2227.7	112.137	1.26672	0.739048	160.697	0.00771906	0.699547	2293.86	583.595	253.82	11.5917	24.5021	119.207	122.918	0.859	0.195	0.243	0.871	0.25	0.323	0.993	0.847	0.487	0.92	0.939	0.073	0.56	0.78	0.89	0.926	0.817	0.957	0.963	0.926	0.937	0.562	0.875	0.937	0.437	0.437
503	Upper Ohio	5	Midwest	0.607067	0.739697	-0.90447	-0.100431	21.6826	64.5769	732.006	93.2437	1.28358	0.485626	71.5902	0.0346038	1.31132	1483.08	279.036	104.136	26.866	7.38746	41.0416	99.9466	0.56	0.548	0.286	0.298	0.103	0.701	0.823	0.81	0.493	0.652	0.865	0.292	0.798	0.585	0.664	0.853	0.914	0.896	0.676	0.896	0.875	0.812	0.937	0.875	0.187	0.687
506	Scioto-Great Miami	5	Midwest	0.259095	0.219454	-3.21806	-0.268976	22.2648	45.5797	1764.88	157.522	0.931503	0.706125	112.657	0.0832811	0.604151	1192.71	95.7452	269.128	50.0881	6.73708	49.7328	85.9404	0.164	0.097	0.06	0.121	0.128	0.298	0.969	0.932	0.359	0.89	0.92	0.432	0.493	0.5	0.25	0.945	0.969	0.89	0.743	0.884	0.375	0.437	0.375	0.625	0.25	0.312
512	Wabash	5	Midwest	0.538029	0.219431	-2.29263	-0.215552	34.4258	40.8191	2170.38	147.306	1.11526	0.745835	51.157	0.0773325	0.85685	2452.38	516.032	67.0008	10.7595	32.3786	44.8592	17.9051	0.487	0.091	0.091	0.182	0.567	0.213	0.981	0.908	0.432	0.939	0.737	0.414	0.64	0.81	0.841	0.81	0.804	0.981	0.695	0.524	0.812	0.375	0.687	0.812	0.812	0.187
706	Upper Mississippi-Maquoketa-Plum	5	Midwest	0.462744	0.701174	-2.58485	-0.227129	34.0459	45.8074	1638.37	194.261	2.47979	0.728079	15.1157	0.0324959	0.657418	3854.85	861.135	5.39432	1.96393	27.6979	26.3588	11.5903	0.408	0.493	0.079	0.146	0.414	0.31	0.957	0.951	0.75	0.914	0.408	0.28	0.512	0.939	0.951	0.384	0.53	0.969	0.469	0.408	0.625	0.75	0.562	0.75	0.75	0.375
708	Upper Mississippi-Iowa-Skunk-Wapsipinicon	5	Midwest	0.142753	0.195888	-3.56969	-0.316711	21.4242	44.0719	1956.95	151.711	1.17251	0.789963	27.7251	0.0433501	1.51592	3378.28	554.941	38.9847	10.94	17.9469	25.9349	10.5526	0.048	0.067	0.036	0.085	0.091	0.274	0.975	0.914	0.463	0.993	0.591	0.341	0.823	0.878	0.871	0.725	0.81	0.932	0.439	0.384	0.125	0.312	0.187	0.375	0.125	0.25
709	Rock	5	Midwest	0.287999	0.247584	-3.33845	-0.271202	32.161	54.9327	1450.37	140.309	1.52692	0.774044	66.5739	0.281577	0.81983	2448.77	554.531	133.182	12.6954	25.8104	19.6673	77.578	0.201	0.115	0.048	0.115	0.371	0.615	0.945	0.902	0.573	0.969	0.847	0.682	0.621	0.804	0.865	0.878	0.823	0.963	0.371	0.847	0.437	0.5	0.312	0.562	0.562	0.562
710	Des Moines	5	Midwest	0.24032	0.0961058	-5.61744	-0.412576	23.1072	77.1453	1468.08	102.726	1.3053	0.783945	24.0286	0.0187299	0.919887	4474.84	767.494	6.89228	2.4054	22.1668	30.642	18.2395	0.152	0.024	0.012	0.03	0.146	0.774	0.951	0.829	0.5	0.987	0.542	0.195	0.658	0.945	0.939	0.426	0.56	0.939	0.524	0.536	0.312	0.125	0.062	0.125	0.312	0.75
711	Upper Mississippi-Salt	5	Midwest	0.191643	0.115397	-2.27715	-0.284627	33.0681	49.1963	1006.62	126.784	1.97639	0.715229	28.4991	0.0162829	0.315587	480.666	63.1438	60.1121	7.76007	0.958898	25.538	18.0032	0.103	0.03	0.103	0.103	0.402	0.371	0.884	0.878	0.658	0.902	0.609	0.176	0.402	0.243	0.152	0.768	0.774	0.78	0.432	0.53	0.25	0.187	0.812	0.437	0.687	0.5
712	Upper Illinois	5	Midwest	0.495213	1.46074	-2.59931	-0.28183	32.5405	56.2416	2215.57	255.533	1.52467	0.742679	312.607	0.0113609	1.00602	6283.36	1057.52	2719.86	274.971	37.8653	79.2766	221.359	0.463	0.871	0.073	0.109	0.39	0.621	0.987	0.981	0.56	0.926	0.975	0.128	0.695	0.981	0.975	0.993	0.993	0.993	0.89	0.975	0.687	0.937	0.5	0.5	0.625	0.625
713	Lower Illinois	5	Midwest	0.151154	0.170459	-3.98501	-0.327335	21.1383	35.5529	1640.66	125.156	1.45657	0.775459	29.9028	0.269191	1.28966	1936.72	215.365	71.8298	13.5824	24.433	31.3413	23.3632	0.054	0.054	0.024	0.079	0.085	0.085	0.963	0.865	0.536	0.981	0.621	0.676	0.768	0.719	0.512	0.829	0.829	0.951	0.542	0.591	0.187	0.25	0.125	0.312	0.062	0.062
1022	Elkhorn-Little Sioux	5	Midwest	0.504565	0.591234	-3.4217	-0.575995	25.8295	35.8092	915.42	111.237	0.86245	0.74385	28.0761	1.30276	0.921341	2305.61	462.317	11.9297	3.71262	24.0796	17.3226	5.15798	0.475	0.396	0.042	0.012	0.237	0.091	0.859	0.841	0.323	0.932	0.597	0.926	0.664	0.786	0.786	0.524	0.615	0.945	0.335	0.286	0.75	0.687	0.25	0.062	0.375	0.125
1024	Missouri-Nishnabotna	5	Midwest	0.377682	0.44108	-3.20169	-0.367316	32.0944	141.43	860.1	90.4258	1.06065	0.765609	16.7	1.19869	0.697464	1683.35	228.2	10.68	2.59535	12.4573	46.3524	13.6659	0.341	0.213	0.067	0.054	0.365	0.92	0.853	0.792	0.414	0.963	0.439	0.884	0.548	0.646	0.56	0.506	0.579	0.92	0.731	0.426	0.5	0.625	0.437	0.187	0.5	0.875
1027	Kansas	5	Midwest	0.42592	0.790633	-2.30767	-0.334485	34.8904	89.9079	205.949	39.3027	1.1701	0.693475	24.5747	0.970468	4.47709	6254.99	1146.54	31.9209	5.75482	2.99596	54.4815	6.64892	0.378	0.579	0.085	0.073	0.585	0.823	0.475	0.615	0.457	0.878	0.554	0.859	0.987	0.975	0.981	0.682	0.725	0.817	0.768	0.323	0.562	0.875	0.625	0.25	0.875	0.812
1028	Chariton-Grand	5	Midwest	0.0161262	0.0648084	-2.28045	-0.238083	59.2892	200.315	591.658	74.4119	1.14091	0.713884	6.50111	0.0446325	0.217717	511.857	82.4978	5.67836	2.17882	3.19693	34.2087	3.83084	0.006	0.018	0.097	0.134	0.847	0.932	0.75	0.756	0.445	0.896	0.274	0.347	0.353	0.256	0.231	0.39	0.548	0.823	0.585	0.237	0.062	0.062	0.75	0.687	0.937	0.937
315	Alabama	6	Tennessee-Missouri	0.300568	0.336914	-0.540266	-0.0360551	29.2454	38.3936	248.558	26.0814	1.95114	0.399295	48.5476	0.0588627	0.424048	1973.78	550.751	66.8986	14.1219	0.0803391	45.2186	69.5914	0.231	0.152	0.518	0.628	0.286	0.134	0.524	0.518	0.646	0.469	0.719	0.39	0.451	0.731	0.859	0.804	0.835	0.42	0.713	0.823	0.437	0.312	0.937	0.812	0.312	0.312
505	Kanawha	6	Tennessee-Missouri	0.340245	0.718475	-0.720189	-0.0303952	24.8489	45.2708	466.968	35.1825	0.58741	0.32171	28.996	0.00523009	0.0676944	264.766	74.0365	19.4458	2.57979	0.0277259	35.5853	28.547	0.28	0.524	0.347	0.689	0.213	0.292	0.682	0.597	0.237	0.335	0.615	0.06	0.323	0.146	0.189	0.597	0.573	0.262	0.603	0.628	0.5	0.562	0.562	0.937	0.25	0.5
507	Ohio-Big Sandy-Guyandotte	6	Tennessee-Missouri	0.655056	1.15992	-0.680817	-0.031049	35.1782	56.55	682.912	112.18	1.03579	0.502714	67.5967	0.0307145	0.677974	1582.99	282.352	185.259	29.4174	1.84099	50.6469	49.8566	0.609	0.756	0.384	0.676	0.591	0.628	0.792	0.853	0.39	0.676	0.853	0.274	0.53	0.621	0.67	0.914	0.939	0.792	0.75	0.756	0.812	0.875	0.75	0.875	0.562	0.75
510	Kentucky-Licking	6	Tennessee-Missouri	0.762979	2.21059	-0.645049	-0.0394121	40.0602	49.2806	726.952	245.586	0.528756	0.466671	43.3866	0.304922	0.716691	2571.51	626.862	6.33955	1.26835	0.395621	32.4621	16.3785	0.707	0.969	0.426	0.56	0.682	0.384	0.817	0.975	0.219	0.628	0.695	0.713	0.573	0.829	0.896	0.408	0.451	0.664	0.56	0.469	0.875	0.937	0.812	0.687	0.812	0.562
511	Green	6	Tennessee-Missouri	0.173023	0.132269	-1.55546	-0.178092	7.75231	60.4947	1045.15	137.838	1.03929	0.601997	28.1665	0.134625	0.698327	1622.06	394.269	34.506	5.08721	4.58102	16.0838	16.9518	0.091	0.036	0.134	0.213	0.012	0.664	0.896	0.89	0.396	0.817	0.603	0.53	0.554	0.634	0.743	0.701	0.707	0.859	0.317	0.487	0.125	0.062	0.125	0.125	0.062	0.812
513	Cumberland	6	Tennessee-Missouri	0.196648	1.05822	-0.705958	-0.0511843	32.7404	69.5918	706.035	152.502	1.93651	0.451742	52.2603	0.257806	0.616938	1427.56	276.023	32.0854	4.65941	0.399021	12.3082	103.639	0.115	0.701	0.359	0.475	0.396	0.743	0.804	0.92	0.628	0.609	0.75	0.658	0.5	0.56	0.658	0.695	0.682	0.67	0.256	0.902	0.187	0.812	0.687	0.625	0.437	0.875
514	Lower Ohio	6	Tennessee-Missouri	0.288564	0.242736	-1.63618	-0.220864	22.0645	36.1622	1143.29	194.63	2.34833	0.593948	61.1802	0.260487	0.713121	744.57	132.011	179.415	29.3426	6.21025	13.6774	48.3821	0.207	0.109	0.121	0.158	0.115	0.103	0.914	0.957	0.737	0.804	0.823	0.664	0.567	0.304	0.323	0.908	0.932	0.884	0.274	0.75	0.312	0.187	0.062	0.062	0.125	0.187
601	Upper Tennessee	6	Tennessee-Missouri	0.224485	0.452811	-0.606992	-0.0365692	34.5226	39.8998	472.265	58.0219	1.97555	0.394674	57.7132	0.0505453	0.244538	663.711	167.074	127.402	19.0963	0.138983	59.3384	118.477	0.14	0.231	0.457	0.609	0.579	0.176	0.695	0.707	0.652	0.457	0.798	0.371	0.378	0.286	0.384	0.871	0.884	0.493	0.798	0.92	0.25	0.375	0.875	0.75	0.5	0.375
603	Lower Tennessee	6	Tennessee-Missouri	0.16554	0.864777	-0.910319	-0.10882	24.5911	44.7144	718.085	173.886	3.25312	0.516495	34.9288	0.242206	0.792178	1828.67	490.696	22.6005	4.55	0.35215	32.4129	44.3559	0.085	0.634	0.28	0.286	0.201	0.28	0.81	0.939	0.847	0.707	0.664	0.634	0.609	0.682	0.817	0.64	0.67	0.64	0.554	0.719	0.062	0.75	0.375	0.375	0.187	0.437
714	Upper Mississippi-Kaskaskia-Meramec	6	Tennessee-Missouri	1.0058	0.637764	-1.07517	-0.124217	36.0497	28.9446	916.224	125.744	2.15592	0.615265	58.1157	0.0335274	0.733623	4622.21	634.965	30.1076	5.33273	3.34511	71.8836	32.2902	0.823	0.439	0.225	0.256	0.597	0.036	0.865	0.871	0.725	0.829	0.804	0.286	0.585	0.951	0.902	0.67	0.719	0.829	0.847	0.67	0.937	0.5	0.312	0.25	0.625	0.125
801	Lower Mississippi-Hatchie	6	Tennessee-Missouri	0.613402	0.282184	-0.723093	-0.104059	36.9644	2.35949	1191.69	236.221	2.79927	0.656807	55.0328	0.0219627	2.57548	2927.84	444.953	275.734	25.7936	0.622897	28.7524	35.4732	0.567	0.128	0.341	0.292	0.615	0.006	0.932	0.969	0.798	0.859	0.768	0.219	0.932	0.841	0.774	0.951	0.902	0.737	0.5	0.701	0.75	0.25	0.5	0.437	0.687	0.062
1029	Gasconade-Osage	6	Tennessee-Missouri	0.448293	0.792721	-1.08962	-0.111711	37.9707	36.7409	501.435	67.0611	2.01929	0.599859	15.2033	0.00471074	1.77445	2008.87	359.948	11.051	1.58625	0.405061	13.945	20.5358	0.396	0.597	0.213	0.28	0.652	0.115	0.719	0.75	0.676	0.81	0.414	0.054	0.859	0.737	0.737	0.512	0.512	0.676	0.298	0.567	0.562	0.687	0.25	0.312	0.75	0.25
1030	Lower Missouri	6	Tennessee-Missouri	0.583586	0.792514	-1.32486	-0.148651	58.3895	85.1011	1225.31	189.217	1.64138	0.670343	78.9899	0.00995218	1.21778	2387.56	480.4	262.465	41.0217	4.70886	13.082	34.4763	0.536	0.591	0.176	0.219	0.829	0.798	0.939	0.945	0.585	0.865	0.89	0.103	0.75	0.798	0.81	0.932	0.957	0.865	0.268	0.695	0.687	0.625	0.187	0.187	0.937	0.937
1101	Upper White	6	Tennessee-Missouri	0.296409	0.499102	-0.75708	-0.0769808	43.5629	51.7472	518.524	66.0819	1.66571	0.439302	17.936	0.0116123	0.497799	1741.3	292.477	16.0145	2.21352	0.899937	34.683	20.3013	0.219	0.268	0.323	0.378	0.731	0.439	0.725	0.743	0.591	0.56	0.475	0.134	0.469	0.664	0.682	0.554	0.554	0.768	0.597	0.554	0.375	0.437	0.437	0.562	0.875	0.687
1111	Lower Arkansas	6	Tennessee-Missouri	0.580508	0.192932	-0.717741	-0.0935125	30.3152	50.5382	472.208	90.7046	2.50315	0.443534	43.8393	0.0231526	1.29128	798.965	283.721	63.2414	16.0923	0.120846	45.2098	53.8445	0.53	0.06	0.353	0.329	0.317	0.414	0.689	0.798	0.756	0.579	0.701	0.237	0.774	0.335	0.676	0.78	0.853	0.469	0.707	0.768	0.625	0.125	0.625	0.5	0.375	0.625
802	Lower Mississippi-St. Francis	7	Mississippi Embayment	0.553486	1.19017	-0.77785	-0.0784559	24.5366	52.1366	692.4	201.29	2.65778	0.705029	18.0557	0.00541683	2.06045	2066.44	191.2	25.2727	4.82042	4.42955	93.195	17.2197	0.518	0.774	0.317	0.371	0.189	0.567	0.798	0.963	0.78	0.884	0.481	0.067	0.89	0.743	0.426	0.652	0.695	0.847	0.945	0.506	0.25	0.75	0.25	0.5	0.25	0.5
803	Lower Mississippi-Yazoo	7	Mississippi Embayment	0.741595	0.554262	-0.537252	-0.0856696	34.4199	48.7079	490.816	85.0722	3.87599	0.633174	16.7547	0.00396086	0.392046	1551.56	119.923	17.0249	4.05286	0.0731846	89.9497	26.3516	0.682	0.365	0.524	0.341	0.432	0.365	0.707	0.786	0.89	0.835	0.445	0.042	0.432	0.615	0.304	0.573	0.634	0.402	0.926	0.615	0.5	0.25	0.5	0.25	0.5	0.25
805	Boeuf-Tensas-Big Black	7	Mississippi Embayment	1.01244	1.01514	-0.465516	-0.0505558	55.3903	128.372	365.737	116.294	2.77738	0.579307	14.4568	0.00443092	0.379081	3752.65	339.388	16.4205	3.98976	0.129643	73.1069	10.0334	0.841	0.682	0.597	0.506	0.817	0.902	0.646	0.859	0.792	0.786	0.402	0.048	0.426	0.932	0.713	0.56	0.628	0.475	0.859	0.371	0.75	0.5	0.75	0.75	0.75	0.75
316	Mobile-Tombigbee	8	Gulf Coast	0.303206	0.452775	-0.506254	-0.0384417	48.7671	34.9465	277.888	30.7742	1.80415	0.411157	33.3814	0.0148334	0.618186	1094.48	188.199	65.3665	10.1017	0.0520727	62.1822	81.5803	0.243	0.225	0.573	0.579	0.774	0.079	0.548	0.56	0.609	0.512	0.646	0.164	0.506	0.457	0.42	0.786	0.798	0.329	0.829	0.865	0.333	0.111	0.666	0.555	0.888	0.333
317	Pascagoula-Pearl	8	Gulf Coast	0.361931	0.849358	-0.565572	-0.0372011	15.888	30.2016	385.763	65.9328	1.40667	0.41112	32.7739	0.00140593	0.735215	840.517	259.102	69.2734	17.0997	0.0398372	17.017	29.5911	0.31	0.628	0.475	0.591	0.036	0.042	0.658	0.737	0.524	0.506	0.64	0.006	0.597	0.365	0.634	0.817	0.859	0.304	0.329	0.634	0.444	0.444	0.333	0.666	0.111	0.111
804	Lower Red-Ouachita	8	Gulf Coast	0.300998	1.25389	-0.47048	-0.0361279	23.8154	45.1472	343.738	61.3304	1.93765	0.359111	15.6002	0.0102343	0.124933	1331.01	211.333	19.6312	1.94948	0.032532	38.1451	19.6546	0.237	0.804	0.591	0.621	0.164	0.286	0.628	0.719	0.634	0.384	0.42	0.115	0.347	0.542	0.487	0.603	0.524	0.286	0.64	0.548	0.222	0.777	0.777	0.777	0.222	0.444
807	Lower Mississippi	8	Gulf Coast	0.811382	1.12912	-0.363684	-0.034231	25.2606	34.8077	234.942	48.6318	19.7338	0.366661	69.279	0.00236396	0.693484	787.995	201.463	81.516	18.1296	0.0739073	89.6369	79.0558	0.731	0.737	0.725	0.634	0.225	0.073	0.506	0.67	0.993	0.396	0.859	0.024	0.542	0.323	0.463	0.841	0.871	0.408	0.92	0.859	0.888	0.666	0.888	0.888	0.333	0.222
808	Louisiana Coastal	8	Gulf Coast	0.792601	1.36271	-0.524082	-0.0548728	37.834	49.6488	355.558	95.7733	6.693	0.468644	30.5203	0.00184705	0.233324	2217.43	255.76	36.9187	7.22644	0.344519	75.9019	31.6382	0.725	0.835	0.554	0.451	0.64	0.39	0.64	0.817	0.963	0.634	0.628	0.018	0.371	0.756	0.628	0.707	0.762	0.634	0.871	0.658	0.777	0.888	0.555	0.222	0.777	0.666
1114	Red-Sulphur	8	Gulf Coast	0.408506	0.658728	-0.5538	-0.0500962	25.857	49.2677	284.87	46.7388	2.45743	0.449713	17.9129	0.0251033	1.17583	1421.52	340.574	20.6256	4.77621	0.077788	79.789	20.4963	0.359	0.457	0.487	0.512	0.243	0.378	0.554	0.658	0.743	0.603	0.469	0.25	0.737	0.554	0.719	0.621	0.689	0.414	0.896	0.56	0.555	0.222	0.444	0.333	0.444	0.555
1201	Sabine-Neches	8	Gulf Coast	0.139537	1.01786	-0.582807	-0.0465688	27.3228	50.3446	258.865	27.5621	3.91812	0.409305	24.8753	0.00157188	1.64342	1446.71	409.57	20.3371	2.05952	0.0301741	90.3655	32.8957	0.042	0.689	0.463	0.536	0.268	0.408	0.542	0.53	0.902	0.5	0.56	0.012	0.835	0.573	0.756	0.615	0.536	0.274	0.932	0.682	0.111	0.555	0.222	0.444	0.555	0.777
1203	Trinity-San Jacinto	8	Gulf Coast	0.571527	0.742328	-0.918976	-0.0855369	31.9371	52.6353	666.285	91.8467	4.06554	0.562611	190.213	0.00913997	1.20991	1088.43	200.173	266.63	29.184	0.268977	249.361	114.367	0.524	0.554	0.262	0.347	0.359	0.573	0.786	0.804	0.908	0.774	0.951	0.097	0.743	0.451	0.457	0.939	0.926	0.585	0.981	0.914	0.666	0.333	0.111	0.111	0.666	0.888
702	Minnesota	9	Souris-Red-Rainy	0.468886	0.0447412	-3.85297	-0.397579	18.1404	47.6245	934.586	62.229	3.01958	0.774453	22.1674	0.0251854	1.52603	3472.34	915.738	21.9418	1.44954	34.3109	25.9356	4.78192	0.414	0.006	0.03	0.036	0.042	0.353	0.871	0.731	0.817	0.975	0.524	0.256	0.829	0.89	0.957	0.634	0.487	0.987	0.445	0.274	0.5	0.166	0.166	0.166	0.166	0.5
901	Souris	9	Souris-Red-Rainy	0.296343	0.160653	-1.33434	-0.20718	18.2807	24.1228	80.8609	9.48405	3.15375	0.760064	4.09431	0.0148267	0.355977	1326.97	247.888	2.05059	0.13681	0.0683643	8.08229	3.10377	0.213	0.048	0.17	0.189	0.048	0.018	0.378	0.365	0.829	0.957	0.237	0.158	0.42	0.536	0.597	0.286	0.219	0.396	0.158	0.213	0.333	0.333	0.666	0.5	0.333	0.333
902	Red	9	Souris-Red-Rainy	0.784623	0.871064	-0.0166508	-0.000777921	37.7857	268.808	256.232	33.5901	4.66859	0.716494	5.64985	0.0237247	0.996268	3396.74	580.511	6.49168	0.481076	3.69459	26.5519	5.16093	0.719	0.64	0.969	0.945	0.634	0.957	0.536	0.591	0.926	0.908	0.256	0.243	0.689	0.884	0.878	0.42	0.329	0.835	0.475	0.292	0.833	0.833	0.833	0.833	0.5	0.833
1016	James	9	Souris-Red-Rainy	0.152994	0.200992	-3.23467	-0.35523	54.5605	16.3833	173.299	17.9377	2.89624	0.752746	2.83213	0.0214568	0.414328	1080.1	222.85	1.93897	0.237844	0.458701	18.0475	1.06811	0.06	0.073	0.054	0.06	0.81	0.012	0.451	0.42	0.804	0.945	0.189	0.207	0.439	0.439	0.542	0.28	0.256	0.695	0.347	0.103	0.166	0.5	0.333	0.333	0.833	0.166
1017	Missouri-Big Sioux	9	Souris-Red-Rainy	0.733685	0.578969	-1.37207	-0.0996415	48.5012	51.4059	629.477	81.9555	3.60976	0.759241	12.1883	0.236227	0.673499	3303.28	741.89	3.46617	1.55007	8.98599	11.2961	1.99228	0.67	0.384	0.164	0.304	0.762	0.432	0.762	0.78	0.878	0.951	0.347	0.621	0.524	0.871	0.932	0.329	0.5	0.908	0.231	0.146	0.666	0.666	0.5	0.666	0.666	0.666
1003	Missouri-Marias	10	Northern High Plains	0.751685	1.07785	-0.406456	-0.0763129	43.3184	33.8336	11.8054	2.48675	0.939958	0.426194	3.69975	0.143415	0.421828	1342.79	234.018	4.05129	0.583297	0.0240698	23.7015	2.92333	0.695	0.719	0.67	0.384	0.725	0.054	0.219	0.225	0.365	0.536	0.219	0.542	0.445	0.548	0.567	0.347	0.347	0.25	0.396	0.201	0.833	0.916	0.583	0.666	0.416	0.083
1004	Missouri-Musselshell	10	Northern High Plains	0.60122	0.692378	-0.61014	-0.136565	34.42	51.868	8.57889	2.02381	1.82055	0.2843	0.414925	0.036	0.0519216	514.229	103.133	0.207203	0.0355911	0.00139792	9.52603	0.626265	0.548	0.475	0.451	0.243	0.439	0.445	0.164	0.213	0.615	0.286	0.012	0.298	0.317	0.262	0.256	0.128	0.158	0.103	0.182	0.06	0.666	0.666	0.333	0.416	0.166	0.25
1005	Milk	10	Northern High Plains	1.00652	0.962558	-0.568616	-0.146108	34.42	51.868	13.2436	3.29844	0.47625	0.393297	0.874721	0.450854	0.31785	1110.25	195.764	0.000576183	0.000181407	0.00237439	7.64765	0.725639	0.829	0.658	0.469	0.231	0.439	0.445	0.237	0.262	0.195	0.445	0.036	0.768	0.408	0.475	0.439	0.073	0.073	0.109	0.146	0.073	0.916	0.833	0.416	0.333	0.166	0.25
1006	Missouri-Poplar	10	Northern High Plains	0.336869	0.412879	-2.0675e-48	-1.54185e-51	34.42	51.868	14.3908	3.61252	0.90328	0.542935	0.70968	1.15602	0.310279	600.797	77.383	0.204571	0.0262452	0.00411794	3.2366	0.196898	0.274	0.182	0.993	0.993	0.439	0.445	0.243	0.274	0.341	0.743	0.03	0.878	0.396	0.274	0.207	0.121	0.128	0.134	0.048	0.012	0.25	0.083	0.916	0.916	0.166	0.25
1007	Upper Yellowstone	10	Northern High Plains	0.360542	0.538833	-0.244809	-0.0425976	88.5062	248.774	29.2778	6.80364	1.51919	0.260467	5.02942	0.101819	0.000994409	748.498	153.23	2.57967	0.337014	0.0551948	32.5809	4.31655	0.304	0.341	0.804	0.554	0.932	0.945	0.28	0.317	0.554	0.262	0.25	0.481	0.195	0.31	0.353	0.298	0.298	0.341	0.567	0.243	0.333	0.583	0.833	0.833	0.833	0.916
1008	Big Horn	10	Northern High Plains	0.332234	0.486042	-0.331612	-0.0691195	34.0489	35.829	11.4167	3.05244	0.614705	0.255334	1.73063	0.116877	0.000246667	1437.13	121.888	2.42695	0.426879	0.278765	17.8668	2.16671	0.268	0.256	0.756	0.402	0.42	0.097	0.213	0.237	0.25	0.256	0.128	0.493	0.079	0.567	0.31	0.292	0.317	0.597	0.341	0.176	0.166	0.166	0.75	0.75	0.083	0.166
1009	Powder-Tongue	10	Northern High Plains	0.542364	0.537477	-0.432043	-0.113657	67.3413	152.498	8.97193	2.34002	0.217934	0.198666	1.12398	0.07875	6.47286e-05	345.66	81.9385	0.0599879	0.00909049	0.0121665	3.67076	2.17352	0.506	0.335	0.64	0.268	0.865	0.926	0.176	0.219	0.085	0.121	0.079	0.42	0.012	0.189	0.225	0.097	0.091	0.176	0.067	0.182	0.583	0.5	0.5	0.5	0.666	0.75
1010	Lower Yellowstone	10	Northern High Plains	0.111924	0.530137	-0.839911	-0.21954	58.6783	127.143	11.9309	3.23096	0.470334	0.299669	1.09616	0.0382059	0.0685971	673.165	156.363	3.24454	0.331054	0.00898038	3.20428	0.887214	0.024	0.317	0.298	0.17	0.835	0.896	0.225	0.256	0.189	0.31	0.067	0.304	0.329	0.298	0.365	0.323	0.286	0.158	0.042	0.085	0.083	0.416	0.166	0.083	0.5	0.583
1011	Missouri-Little Missouri	10	Northern High Plains	0.413344	0.497395	-0.966281	-0.199382	94.1708	215.86	23.6197	4.48888	4.50219	0.441651	1.04226	0.0407486	0.72361	1539.21	250.007	0.0158244	0.0037293	0.0214104	10.6982	1.31567	0.365	0.262	0.25	0.195	0.939	0.939	0.268	0.292	0.914	0.573	0.054	0.329	0.579	0.609	0.603	0.085	0.085	0.237	0.219	0.121	0.416	0.25	0.083	0.166	0.916	0.833
1012	Cheyenne	10	Northern High Plains	0.540115	0.705336	-0.394819	-0.0940834	63.3343	108.768	17.3972	3.65891	0.421925	0.224861	3.64227	0.0925341	0.00171888	485.141	152.955	3.67572	0.54679	0.0157595	27.584	4.5795	0.493	0.506	0.695	0.323	0.853	0.865	0.262	0.28	0.176	0.17	0.213	0.463	0.225	0.25	0.347	0.341	0.341	0.195	0.487	0.262	0.5	0.75	0.666	0.583	0.583	0.5
1013	Missouri-Oahe	10	Northern High Plains	0.663198	0.51658	-0.694437	-0.147388	77.2852	139.853	37.2478	6.12009	3.20558	0.500486	2.1278	0.0567013	1.27034	1946.45	308.357	0.894371	0.0740222	0.0151082	5.63547	2.10461	0.64	0.304	0.378	0.225	0.902	0.914	0.292	0.31	0.841	0.67	0.14	0.384	0.762	0.725	0.689	0.231	0.182	0.189	0.097	0.164	0.75	0.333	0.25	0.25	0.75	0.666
1014	Missouri-White	11	Central High Plains	0.663198	0.51658	-1.00631	-0.235508	231.299	1358.86	61.3233	9.27515	1.74737	0.387343	1.61009	0.295547	0.958182	2315.26	421.571	0.388906	0.03546	0.05688	26.0158	1.30938	0.64	0.31	0.231	0.14	0.987	0.993	0.365	0.359	0.603	0.432	0.121	0.689	0.676	0.792	0.762	0.17	0.152	0.365	0.451	0.115	0.5	0.375	0.375	0.375	0.875	0.875
1015	Niobrara	11	Central High Plains	0.754356	0.776594	-0.451473	-0.0297975	110.913	107.2	53.8751	8.51038	1.02162	0.34706	1.10173	1.05836	1.92013	1810.29	437.141	0.82831	0.183454	0.106068	11.4759	1.24246	0.701	0.567	0.621	0.707	0.963	0.859	0.329	0.341	0.384	0.371	0.073	0.865	0.871	0.676	0.768	0.219	0.237	0.457	0.237	0.109	0.625	0.5	0.625	0.875	0.75	0.5
1018	North Platte	11	Central High Plains	0.48729	1.0822	-0.298435	-0.0627471	26.7939	42.1671	3.56732	0.798219	0.881983	0.280194	2.88458	0.319851	0.000970816	1508.94	227.025	3.53208	0.848753	0.0190988	7.19832	2.11543	0.426	0.725	0.78	0.42	0.262	0.237	0.109	0.109	0.335	0.274	0.195	0.731	0.182	0.603	0.554	0.335	0.384	0.219	0.128	0.17	0.25	0.625	0.75	0.5	0.125	0.125
1019	South Platte	11	Central High Plains	0.968161	1.56074	-0.244401	-0.0392852	71.0673	117.925	45.2454	3.11994	0.706286	0.431901	57.299	1.30863	1.21825	1292.29	213.477	70.2679	1.01026	0.291473	18.2051	43.1947	0.804	0.884	0.81	0.567	0.878	0.89	0.31	0.243	0.298	0.542	0.786	0.939	0.756	0.518	0.506	0.823	0.426	0.603	0.353	0.713	0.875	0.75	0.875	0.625	0.5	0.625
1020	Platte	11	Central High Plains	0.158893	0.0603991	-4.70656	-0.767862	51.1057	60.9826	228.914	51.1507	1.38197	0.655326	23.6604	0.858799	8.08908	3688.49	689.06	66.4225	19.2503	4.19118	12.1871	14.9848	0.073	0.012	0.018	0.006	0.786	0.67	0.5	0.682	0.518	0.853	0.536	0.847	0.993	0.92	0.914	0.792	0.89	0.841	0.25	0.445	0.125	0.125	0.125	0.125	0.25	0.25
1021	Loup	11	Central High Plains	0.836179	2.8837	-0.627139	-0.0335516	108.147	545.399	49.5588	16.4956	0.983568	0.346465	1.53305	1.25367	2.2695	6314.23	1215.16	1.18539	0.612415	0.0676507	38.1446	2.33021	0.75	0.981	0.432	0.652	0.957	0.981	0.323	0.408	0.378	0.365	0.109	0.902	0.914	0.987	0.987	0.262	0.359	0.39	0.634	0.189	0.75	0.875	0.5	0.75	0.625	0.75
1025	Republican	11	Central High Plains	0.63601	0.475811	-1.19731	-0.390593	59.2431	70.2411	11.3988	3.46061	0.415567	0.6499	2.28038	2.24282	1.008	1689.01	478.237	0.915687	0.106026	0.277466	10.6311	0.470798	0.591	0.25	0.195	0.042	0.841	0.75	0.207	0.268	0.17	0.841	0.152	0.951	0.701	0.652	0.804	0.237	0.201	0.591	0.213	0.042	0.375	0.25	0.25	0.25	0.375	0.375
1026	Smoky Hill	12	Southern High Plains	1.0619	1.21663	-0.0153493	-0.00203755	37.7269	50.6961	60.7939	11.0531	0.595952	0.605774	3.7153	3.00059	0.79694	1497.65	212.7	1.49344	0.40231	0.109188	36.3072	1.86661	0.865	0.792	0.975	0.939	0.628	0.42	0.359	0.378	0.243	0.823	0.225	0.981	0.615	0.591	0.5	0.274	0.31	0.463	0.609	0.14	0.916	0.75	0.916	0.916	0.333	0.25
1103	Middle Arkansas	12	Southern High Plains	0.748494	0.532423	-1.37967	-0.307631	36.9631	36.3807	107.887	22.9064	0.648734	0.686967	17.1164	2.68069	2.94177	1807.76	161.41	9.37645	2.64704	0.0664396	81.1345	15.3455	0.689	0.323	0.158	0.091	0.609	0.109	0.414	0.481	0.274	0.871	0.457	0.975	0.957	0.67	0.378	0.469	0.585	0.384	0.902	0.451	0.75	0.333	0.333	0.25	0.25	0.083
1104	Upper Cimarron	12	Southern High Plains	0.740031	1.77106	-0.723103	-0.130575	64.402	86.7956	8.8726	2.6886	0.08156	0.537628	1.96534	1.20138	2.06817	3194.27	529.795	1.14368	0.369457	0.0566811	6.33915	0.58318	0.676	0.926	0.335	0.25	0.859	0.804	0.17	0.231	0.042	0.731	0.134	0.896	0.896	0.853	0.847	0.256	0.304	0.359	0.109	0.054	0.666	0.916	0.583	0.5	0.583	0.583
1105	Lower Cimarron-Keystone	12	Southern High Plains	0.348908	0.216302	-1.82534	-0.370075	51.4105	48.7037	154.226	27.103	1.35603	0.567596	12.7169	3.71105	1.65814	2266.53	219.133	24.6536	4.65154	0.0975393	82.5552	10.8386	0.292	0.085	0.115	0.048	0.792	0.359	0.445	0.524	0.512	0.78	0.359	0.993	0.841	0.768	0.518	0.646	0.676	0.439	0.908	0.396	0.166	0.083	0.166	0.166	0.416	0.166
1107	Neosho-Verdigris	12	Southern High Plains	0.347967	0.311148	-1.48216	-0.220622	87.9526	117.017	443.954	77.9097	1.89745	0.590108	22.0712	0.662546	1.3068	2558.79	498.254	31.1149	6.54658	0.138721	29.9886	45.592	0.286	0.14	0.14	0.164	0.926	0.884	0.67	0.762	0.621	0.798	0.518	0.829	0.786	0.823	0.823	0.676	0.75	0.487	0.518	0.731	0.083	0.166	0.25	0.333	0.833	0.75
1108	Upper Canadian	12	Southern High Plains	0.489365	0.466291	-0.109993	-0.0292377	34.42	51.868	0.00060783	4.79754e-05	0.287979	0.174077	0.895173	0.488856	8.01437e-05	110.356	32.7299	0.434396	0.0761163	0.00542968	13.9311	0.9628	0.439	0.243	0.914	0.719	0.439	0.445	0.006	0.006	0.128	0.073	0.042	0.78	0.024	0.091	0.091	0.182	0.189	0.14	0.286	0.091	0.333	0.25	0.833	0.75	0.083	0.333
1109	Lower Canadian	12	Southern High Plains	0.828424	1.14173	-0.171039	-0.0340868	76.0372	136.526	59.3861	8.60344	1.05319	0.385926	12.996	0.530341	0.73493	1454.55	221.137	6.25223	0.785473	0.0452871	94.8412	17.2018	0.743	0.75	0.859	0.64	0.896	0.908	0.353	0.347	0.402	0.426	0.378	0.804	0.591	0.579	0.536	0.402	0.378	0.317	0.951	0.5	0.833	0.666	0.666	0.666	0.75	0.833
1110	North Canadian	12	Southern High Plains	0.662342	1.37214	-1.18295	-0.18065	52.6031	82.8091	41.9776	7.8006	0.825686	0.583727	19.6072	1.26059	1.99161	2293.75	254.613	10.0251	1.52048	0.130896	38.1008	15.9621	0.634	0.847	0.207	0.207	0.798	0.786	0.304	0.329	0.317	0.792	0.493	0.908	0.878	0.774	0.615	0.493	0.493	0.481	0.628	0.463	0.583	0.833	0.416	0.416	0.5	0.5
1112	Red Headwaters	12	Southern High Plains	0.4902	0.613119	-0.860804	-0.120145	73.8524	98.8169	6.33492	1.09101	0.368987	0.514108	7.71128	1.36924	2.64243	3265.53	473.823	0.195293	0.0116675	0.254584	13.8353	5.25307	0.451	0.42	0.292	0.262	0.89	0.835	0.128	0.146	0.158	0.701	0.286	0.945	0.945	0.859	0.798	0.115	0.097	0.567	0.28	0.298	0.416	0.416	0.5	0.583	0.666	0.666
1113	Red-Washita	12	Southern High Plains	0.596083	0.737914	-0.113782	-0.0265541	122.399	322.875	55.6091	9.24781	1.68605	0.492676	9.65664	2.60723	0.928682	1322.86	237.157	7.99923	1.55062	0.266474	73.4916	15.3629	0.542	0.542	0.908	0.737	0.969	0.963	0.347	0.353	0.597	0.664	0.323	0.969	0.67	0.53	0.579	0.457	0.506	0.573	0.865	0.457	0.5	0.5	0.75	0.833	0.916	0.916
1205	Brazos Headwaters	12	Southern High Plains	0.487171	0.995695	-6.03007	-0.414623	34.42	51.868	6.41276	0.317992	0.270346	0.551934	12.5084	2.55562	3.44619	2528.97	529.857	4.35157	0.251146	0.0563649	18.6179	5.93962	0.42	0.67	0.006	0.024	0.439	0.445	0.134	0.067	0.109	0.756	0.353	0.957	0.975	0.817	0.853	0.353	0.268	0.353	0.359	0.31	0.25	0.583	0.083	0.083	0.083	0.333
1206	Middle Brazos	13	Texas	0.872675	2.00951	-0.677577	-0.0657153	32.2429	39.9731	82.8262	7.45869	1.4614	0.441327	17.1142	3.39621	1.08818	1020.12	195.867	4.70304	0.613026	0.212214	-11.7816	17.8566	0.774	0.951	0.396	0.408	0.384	0.189	0.384	0.323	0.548	0.567	0.451	0.987	0.725	0.426	0.445	0.365	0.365	0.536	0.006	0.518	0.7	0.8	0.6	0.3	0.1	0.2
1207	Lower Brazos	13	Texas	0.552892	0.536089	-1.40828	-0.0790662	34.196	62.5181	313.779	47.1664	1.34831	0.560946	37.7218	0.190059	1.44923	1185.31	186.7	37.7999	4.13654	0.199785	52.8669	22.7805	0.512	0.329	0.146	0.359	0.426	0.676	0.603	0.664	0.506	0.768	0.676	0.573	0.81	0.493	0.408	0.713	0.646	0.524	0.756	0.579	0.3	0.3	0.2	0.2	0.2	0.6
1208	Upper Colorado TX	13	Texas	0.661661	1.63815	-1.562	-0.0606131	80.6305	103.413	2.00403	0.0886008	0.312196	0.416689	11.3192	2.5925	1.06436	1165.23	113.103	7.09014	0.890534	0.0211389	6.06239	8.76752	0.628	0.896	0.128	0.426	0.908	0.847	0.067	0.036	0.146	0.518	0.335	0.963	0.719	0.487	0.292	0.445	0.402	0.231	0.103	0.353	0.4	0.7	0.1	0.4	0.7	0.9
1209	Lower Colorado-San Bernard Coastal	13	Texas	0.951557	1.57556	-0.678388	-3.12808e-06	38.7331	57.6787	102.991	14.7542	0.913351	0.326361	21.7382	1.0919	0.345577	1204.59	207.69	5.1599	0.990439	0.169758	64.3242	16.4065	0.798	0.89	0.39	0.963	0.664	0.646	0.408	0.396	0.347	0.347	0.512	0.871	0.414	0.506	0.475	0.378	0.414	0.512	0.841	0.475	0.8	0.6	0.5	0.8	0.4	0.5
1210	Central Texas Coastal	13	Texas	0.853537	0.997861	-0.393751	-0.0370496	39.6268	40.1351	312.652	41.2903	2.61975	0.549296	57.6779	0.0450815	1.0633	1711.39	349.981	28.4491	3.47776	0.303783	58.7944	51.4747	0.768	0.676	0.701	0.597	0.676	0.201	0.597	0.628	0.768	0.75	0.792	0.353	0.713	0.658	0.725	0.664	0.597	0.615	0.792	0.762	0.6	0.4	0.8	0.6	0.5	0.3
1211	Nueces-Southwestern Texas Coastal	13	Texas	0.814122	1.51259	-1.19516	-0.018964	37.9354	70.4891	54.0915	5.55433	1.14598	0.367282	25.7643	0.104946	1.16852	1506.41	220.441	6.41123	1.29726	0.215048	45.6626	23.5668	0.737	0.878	0.201	0.81	0.646	0.756	0.335	0.298	0.451	0.402	0.567	0.487	0.731	0.597	0.53	0.414	0.457	0.548	0.719	0.597	0.5	0.5	0.3	0.7	0.3	0.8
1304	Rio Grande-Amistad	13	Texas	1.07464	2.12524	-0.000821414	-2.42308e-06	103.451	28.3622	0.216638	0.019432	0.217626	0.158545	14.1512	0.493004	0.000164451	106.149	33.3509	0.00575058	0.000543521	0	4.50597	0.256817	0.871	0.963	0.981	0.969	0.951	0.03	0.024	0.012	0.079	0.018	0.39	0.786	0.067	0.085	0.097	0.079	0.079	0.006	0.079	0.018	0.9	0.9	0.9	0.9	0.9	0.1
1307	Lower Pecos	13	Texas	0.264179	0.512888	-0.917216	-0.0511457	80.7748	51.9878	0.175579	0.0282444	0.0982394	0.152305	1.31457	0.218193	0.000109925	57.7983	13.2389	0	0	0	2.07513	1.06521	0.182	0.298	0.268	0.481	0.914	0.56	0.018	0.018	0.048	0.006	0.097	0.597	0.036	0.024	0.03	0.006	0.006	0.006	0.024	0.097	0.2	0.2	0.4	0.5	0.8	0.4
1308	Lower Rio Grande	13	Texas	0.194118	0.41638	-0.660696	-0.113429	53.0497	63.1643	245.448	33.1068	0.773362	0.224471	26.7515	0.237099	0.517849	1101.28	183.179	10.5979	1.3567	0.317958	11.2414	56.4809	0.109	0.189	0.408	0.274	0.804	0.695	0.518	0.585	0.304	0.164	0.579	0.628	0.481	0.469	0.402	0.5	0.475	0.621	0.225	0.78	0.1	0.1	0.7	0.1	0.6	0.7
1002	Missouri Headwaters	14	Columbia-Snake	0.207994	0.610905	-0.345466	-0.0554696	34.42	51.868	14.9255	3.1627	0.53821	0.233106	3.11091	0.122511	0.000356522	668.66	145.052	1.41502	0.217277	0	19.5057	2.03451	0.121	0.414	0.75	0.445	0.439	0.445	0.25	0.25	0.231	0.201	0.207	0.506	0.109	0.292	0.335	0.268	0.25	0.006	0.365	0.152	0.1	0.2	0.1	0.1	0.4	0.6
1701	Kootenai-Pend Oreille-Spokane	14	Columbia-Snake	0.48803	0.723328	-0.0940123	-0.00615938	31.7128	112.422	100.672	11.4014	2.1678	0.232212	11.3136	0.0639282	0.00595245	372.997	80.1553	15.0616	0.869293	0.0176707	86.5083	25.6544	0.432	0.53	0.932	0.932	0.353	0.878	0.402	0.384	0.731	0.195	0.329	0.402	0.292	0.207	0.219	0.548	0.396	0.201	0.914	0.609	0.2	0.3	0.8	0.8	0.3	0.9
1702	Upper Columbia	14	Columbia-Snake	1.65388	3.14195	-0.109268	-0.0144431	31.3843	37.6656	124.804	20.4188	2.03047	0.403627	7.84565	0.518501	1.78792	1874.12	220.034	3.12757	1.097	0.0956753	60.3193	12.8509	0.975	0.987	0.92	0.853	0.335	0.121	0.426	0.445	0.695	0.475	0.292	0.792	0.865	0.707	0.524	0.317	0.439	0.432	0.804	0.42	0.9	0.8	0.6	0.6	0.2	0.1
1703	Yakima	14	Columbia-Snake	1.01326	1.39101	-0.136414	-0.0445923	23.5768	47.5757	94.0903	20.9655	0.658415	0.355479	22.6105	0.140345	0.00389268	1642.82	237.926	11.5061	4.47986	0.213253	63.9625	16.969	0.847	0.853	0.884	0.548	0.158	0.341	0.39	0.457	0.286	0.378	0.53	0.536	0.274	0.64	0.585	0.518	0.664	0.542	0.835	0.493	0.4	0.6	0.4	0.3	0.1	0.4
1704	Upper Snake	14	Columbia-Snake	1.01326	1.39101	-0.203759	-0.0301561	38.4846	42.2323	185.494	15.7353	0.921735	0.360149	5.95225	0.222164	0.00182677	2121.96	358.452	4.97581	0.597261	0.0111217	24.7213	14.1231	0.853	0.853	0.835	0.695	0.658	0.243	0.457	0.402	0.353	0.39	0.262	0.609	0.25	0.75	0.731	0.371	0.353	0.17	0.408	0.432	0.5	0.6	0.2	0.4	0.6	0.3
1705	Middle Snake	14	Columbia-Snake	1.38733	1.18583	-0.123743	-0.0544914	45.8146	39.1165	54.2401	14.023	0.622969	0.299309	7.70572	0.157397	0.000604124	1595.94	269.713	0.833178	0.165974	0.0520878	38.0189	4.497	0.963	0.768	0.902	0.457	0.756	0.152	0.341	0.39	0.256	0.304	0.28	0.554	0.134	0.628	0.652	0.225	0.231	0.335	0.621	0.25	0.8	0.5	0.5	0.2	0.9	0.2
1706	Lower Snake	14	Columbia-Snake	1.16162	0.585177	-0.103215	-0.0119082	42.4685	68.2952	97.9786	23.3044	0.457942	0.283429	2.51466	0.0948258	0.000614166	999.047	175.401	1.07522	0.305529	0.231308	62.0144	2.93484	0.884	0.39	0.926	0.878	0.713	0.731	0.396	0.493	0.182	0.28	0.17	0.475	0.14	0.42	0.39	0.243	0.28	0.554	0.817	0.207	0.6	0.1	0.7	0.7	0.8	0.8
1707	Middle Columbia	14	Columbia-Snake	1.22429	0.842955	-0.138448	-0.026667	40.1198	47.5943	110.777	18.3304	0.870228	0.33695	6.06713	0.225653	0.00511287	823.501	154.793	0.651767	0.202192	0.0187116	29.2849	16.4246	0.92	0.621	0.871	0.725	0.689	0.347	0.42	0.426	0.329	0.353	0.268	0.615	0.286	0.347	0.359	0.189	0.243	0.207	0.512	0.481	0.7	0.4	0.3	0.5	0.7	0.5
1712	Oregon Closed Basins	14	Columbia-Snake	0.65215	3.39168	-0.040082	-5.7559e-07	34.42	51.868	3.51127	1.37731	1.24062	0.242924	0.224864	0.04	0.000147596	215.486	47.2357	0	0	0	7.13458	0.315282	0.603	0.993	0.963	0.981	0.439	0.445	0.103	0.189	0.475	0.225	0.006	0.323	0.054	0.121	0.14	0.006	0.006	0.006	0.121	0.03	0.3	0.9	0.9	0.9	0.4	0.6
1102	Upper Arkansas	15	Central Rockies	0.606298	0.638119	-0.442642	-0.0828739	147.133	543.132	0.159442	0.089772	0.305805	0.240504	14.384	1.2	0.0299163	356.454	64.5493	3.06424	0.0413898	0.0994395	7.56129	6.06731	0.554	0.445	0.634	0.353	0.975	0.975	0.012	0.042	0.14	0.213	0.396	0.89	0.304	0.195	0.158	0.31	0.164	0.445	0.14	0.317	0.454	0.272	0.454	0.181	0.909	0.909
1301	Rio Grande Headwaters	15	Central Rockies	0.893441	1.12957	-0.51	-0.0382276	44.8312	57.5065	8.4953	1.18583	0.253408	0.298711	2.3184	0.0590071	0.00114955	882.189	104.034	0.71239	0.0283992	0.0474758	33.5765	2.07109	0.786	0.743	0.56	0.585	0.743	0.64	0.158	0.158	0.097	0.298	0.164	0.396	0.207	0.396	0.268	0.207	0.134	0.323	0.573	0.158	0.727	0.545	0.272	0.636	0.727	0.363
1401	Colorado-Gunnison	15	Central Rockies	0.353358	0.336516	-0.286336	-0.052701	70.1942	97.5795	24.9425	0.96636	0.531885	0.230408	8.74965	0.0875216	0.00087517	376.283	71.4087	17.0208	0.256677	0.0286638	16.9582	10.1744	0.298	0.146	0.786	0.469	0.871	0.829	0.274	0.14	0.225	0.182	0.304	0.451	0.176	0.213	0.182	0.567	0.274	0.268	0.323	0.378	0.272	0.181	0.818	0.454	0.818	0.818
1403	Upper Colorado-Dolores	15	Central Rockies	0.0491326	0.285296	-0.555944	-0.0944246	7.17358	65.4796	9.32871	0.577861	0.27908	0.229019	1.08345	0.122336	0.000148941	40.4581	3.46266	0.653098	0.0243522	0.0191683	25.2054	0.759491	0.012	0.134	0.481	0.317	0.006	0.713	0.182	0.097	0.121	0.176	0.06	0.5	0.06	0.012	0.012	0.195	0.121	0.225	0.414	0.079	0.09	0.09	0.09	0.09	0.09	0.454
1404	Great Divide-Upper Green	15	Central Rockies	1.23821	2.39165	-0.203274	-0.029923	29.208	71.0704	6.6336	0.364211	0.701681	0.199628	1.23212	0.0136812	0	440.276	79.6942	2.69935	0.497025	0	9.1571	0.685043	0.926	0.975	0.841	0.701	0.28	0.768	0.14	0.073	0.292	0.128	0.085	0.152	0.006	0.231	0.213	0.304	0.335	0.006	0.17	0.067	0.818	0.909	0.909	0.818	0.272	0.636
1405	White-Yampa	15	Central Rockies	0.174846	0.713426	-0.50666	-0.0734798	29.412	53.4432	17.3094	0.799039	0.240188	0.233796	1.29793	0.0229645	0.000104817	236.119	48.5034	0.212969	0.0178942	0.00568474	26.1967	0.273942	0.097	0.518	0.567	0.39	0.292	0.591	0.256	0.115	0.091	0.207	0.091	0.231	0.03	0.134	0.146	0.146	0.109	0.146	0.463	0.024	0.181	0.363	0.363	0.272	0.363	0.272
1406	Lower Green	15	Central Rockies	0.840172	1.32736	-0.424517	-0.0312823	34.42	44.0505	10.3778	0.553712	0.642332	0.20747	2.21574	0.0203825	0.000363054	158.44	46.2002	0.214897	0.0336749	0.0122737	11.7641	1.65679	0.756	0.823	0.652	0.664	0.439	0.268	0.201	0.091	0.268	0.146	0.146	0.201	0.115	0.097	0.134	0.152	0.14	0.182	0.243	0.128	0.636	0.727	0.545	0.727	0.454	0.09
1407	Upper Colorado-Dirty Devil	15	Central Rockies	0.625005	1.28967	-0.398408	-0.0459509	11.2039	69.5707	3.32116	0.584011	1.13591	0.194225	0.517481	0.0276937	6.68607e-05	45.2053	11.8996	0	0	0	4.9724	0.451856	0.579	0.81	0.682	0.542	0.03	0.737	0.097	0.103	0.439	0.103	0.018	0.268	0.018	0.018	0.018	0.006	0.006	0.006	0.085	0.036	0.545	0.636	0.636	0.545	0.181	0.545
1408	San Juan	15	Central Rockies	1.2485	2.07538	-0.533075	-0.063	40.4523	89.1571	9.35692	0.445898	0.276482	0.20656	4.40731	0.0861068	0.00182497	249.236	42.8111	4.3992	0.107018	0.0355497	14.3086	11.507	0.932	0.957	0.53	0.414	0.701	0.81	0.189	0.079	0.115	0.14	0.243	0.439	0.243	0.14	0.121	0.359	0.207	0.292	0.304	0.402	0.909	0.818	0.181	0.363	0.636	0.727
1502	Little Colorado	15	Central Rockies	0.504475	1.06371	-0.322674	-0.000421133	34.42	51.868	1.88772	0.491807	0.0570842	0.166671	4.05827	0.125741	0.00221152	59.6787	18.0262	0.0169659	0.0125355	0	7.29863	3.58755	0.469	0.707	0.768	0.951	0.439	0.445	0.06	0.085	0.036	0.042	0.231	0.518	0.262	0.03	0.06	0.091	0.103	0.006	0.134	0.225	0.363	0.454	0.727	0.909	0.454	0.181
1302	Rio Grande-Elephant Butte	16	Southwest Desert	0.661019	1.17366	-0.651704	-0.0197493	96.2392	257.761	0.576346	0.0816844	0.210112	0.169509	16.1625	0.308	0.000670469	105.395	32.0392	0.708484	0.09947	0.00307699	4.2481	5.13595	0.621	0.762	0.42	0.792	0.945	0.951	0.036	0.03	0.073	0.054	0.432	0.725	0.146	0.079	0.085	0.201	0.195	0.115	0.073	0.28	0.583	0.666	0.583	0.833	0.833	0.75
1303	Rio Grande-Mimbres	16	Southwest Desert	0.655071	0.54706	-1.23578	-0.14057	71.3182	102.686	2.18889	0.28613	0.12149	0.198534	13.9724	0.684458	0.000578541	76.7511	15.1159	1.12243	0.466019	0	2.31309	7.10655	0.615	0.347	0.182	0.237	0.884	0.841	0.073	0.06	0.054	0.115	0.384	0.835	0.128	0.067	0.042	0.25	0.323	0.006	0.036	0.329	0.5	0.25	0.083	0.5	0.75	0.666
1305	Rio Grande Closed Basins	16	Southwest Desert	0.160118	0.575433	-1.0032	-0.342406	34.42	51.868	2.94458	1.17175	0.0092683	0.159568	2.28858	0.195988	0.000698869	178.803	37.0362	0.0606545	0.0224232	0.00316027	1.81193	8.17332	0.079	0.378	0.237	0.067	0.439	0.445	0.079	0.152	0.006	0.024	0.158	0.585	0.152	0.103	0.109	0.103	0.115	0.121	0.018	0.335	0.083	0.333	0.25	0.166	0.083	0.166
1306	Upper Pecos	16	Southwest Desert	0.243459	0.263071	-1.20885	-0.215875	38.7876	51.2509	0.374225	0.0794876	0.148749	0.167119	2.89414	0.881087	0.00029497	337.265	74.8132	0.753646	0.162777	0.00406983	10.1995	3.36411	0.158	0.121	0.189	0.176	0.67	0.426	0.03	0.024	0.067	0.048	0.201	0.853	0.085	0.182	0.201	0.213	0.225	0.128	0.201	0.219	0.166	0.166	0.166	0.416	0.583	0.083
1503	Lower Colorado	16	Southwest Desert	0.315119	0.782376	-0.728983	-0.0293447	43.905	79.4686	62.2184	9.76216	0.634496	0.195622	8.03597	1.3054	0.000706329	279.792	74.4977	0.210023	0.0521396	0.0426029	3.2991	8.71074	0.256	0.573	0.329	0.713	0.737	0.78	0.371	0.371	0.262	0.109	0.298	0.932	0.158	0.158	0.195	0.134	0.176	0.31	0.06	0.347	0.25	0.5	0.333	0.75	0.666	0.583
1504	Upper Gila	16	Southwest Desert	0.516325	0.873279	-0.695091	-0.054279	361.038	953.661	0.890186	0.126387	0.0525901	0.157612	1.57388	0.542573	0.000243533	181.041	25.1823	0	0	0	7.67557	1.84892	0.481	0.646	0.371	0.463	0.993	0.987	0.048	0.048	0.03	0.012	0.115	0.81	0.073	0.109	0.079	0.006	0.006	0.006	0.152	0.134	0.416	0.583	0.5	0.583	0.916	0.916
1505	Middle Gila	16	Southwest Desert	1.90701	1.21554	-0.70297	-0.226408	34.42	51.868	12.5479	3.97643	0.0445383	0.240915	51.5122	1.27748	0.00194281	616.364	118.037	0.210656	0.246762	0	9.7633	70.7576	0.981	0.786	0.365	0.152	0.439	0.445	0.231	0.286	0.024	0.219	0.743	0.914	0.256	0.28	0.298	0.14	0.262	0.006	0.195	0.835	0.916	0.833	0.416	0.333	0.083	0.166
1506	Salt	16	Southwest Desert	0.390758	0.681869	-0.526331	-0.0507056	36.9721	367.499	1.05043	0.80091	0.335045	0.165491	46.4556	0.269	0.000569182	59.8316	15.2088	0.312814	0.331519	0	9.28974	9.08058	0.347	0.463	0.542	0.487	0.621	0.969	0.054	0.121	0.152	0.036	0.713	0.67	0.121	0.036	0.048	0.164	0.292	0.006	0.176	0.359	0.333	0.416	0.666	0.666	0.5	0.833
1507	Lower Gila	16	Southwest Desert	1.30391	1.98568	-0.488911	-0.288494	34.42	51.868	0.645655	0.220407	0.126998	0.243129	45.1367	0.65565	0.000857914	860.876	133.222	0	0	0.0214272	9.57875	23.7908	0.957	0.939	0.579	0.097	0.439	0.445	0.042	0.054	0.06	0.231	0.707	0.823	0.17	0.39	0.329	0.006	0.006	0.243	0.189	0.603	0.833	0.916	0.75	0.25	0.083	0.166
1508	Sonora	16	Southwest Desert	1.16615	1.2063	-0.3255	-0.0190585	34.42	51.868	5.97747	1.34031	0.0176963	0.164482	2.52891	1.28687	0.0013905	12.0579	2.97606	0	0	0	10.2555	3.7884	0.89	0.78	0.762	0.804	0.439	0.445	0.121	0.176	0.012	0.03	0.176	0.92	0.213	0.006	0.006	0.006	0.006	0.006	0.207	0.231	0.666	0.75	0.916	0.916	0.083	0.166
1810	Southern Mojave-Salton Sea	16	Southwest Desert	1.18154	0.157817	-0.4112	-0.540553	34.42	51.868	29.4524	1.47971	2.12735	0.21358	17.3685	0.22	0.000986181	760.316	123.239	47.2997	3.65594	0.55104	1.10339	8.26859	0.896	0.042	0.664	0.018	0.439	0.445	0.286	0.201	0.713	0.152	0.463	0.603	0.189	0.317	0.317	0.756	0.609	0.725	0.012	0.341	0.75	0.083	0.833	0.083	0.083	0.166
1708	Willamette	17	Pacific Northwest	0.27737	0.452827	-0.145671	-0.0311893	33.598	34.5469	816.88	132.086	1.21884	0.323523	72.7324	0.0136307	0.688898	3513.54	333.522	194.753	29.8322	4.45932	131.28	76.8293	0.195	0.237	0.865	0.67	0.408	0.067	0.835	0.884	0.469	0.341	0.871	0.146	0.536	0.902	0.701	0.92	0.945	0.853	0.969	0.841	0.2	0.4	0.2	0.2	0.8	0.4
1710	Oregon-Washington Coastal	17	Pacific Northwest	1.00381	0.692689	-0.137266	-0.0228973	9.8342	28.3513	584.752	81.9007	0.64996	0.189197	12.8897	0.0220999	0.00110121	298.156	69.6542	17.2865	3.51121	0.0245913	432.588	14.7102	0.817	0.481	0.878	0.75	0.018	0.024	0.743	0.774	0.28	0.091	0.371	0.225	0.201	0.164	0.176	0.585	0.603	0.256	0.993	0.439	0.6	0.8	0.4	0.6	0.2	0.2
1711	Puget Sound	17	Pacific Northwest	1.07586	0.423189	-0.058375	-0.0181353	20.9042	49.6932	656.631	139.018	17.9852	0.248006	104.374	0.0186288	0.0816422	845.716	193.304	55.0126	15.2957	0.519689	271.952	188.336	0.878	0.201	0.951	0.829	0.073	0.396	0.78	0.896	0.987	0.243	0.914	0.189	0.335	0.371	0.432	0.762	0.847	0.707	0.987	0.963	0.8	0.2	0.8	0.8	0.6	0.8
1801	Klamath-Northern California Coastal	17	Pacific Northwest	0.373161	0.614522	-0.131642	-0.02336	10.4851	39.4452	144.372	31.0732	1.41521	0.231934	11.3208	0.0431424	0.000716009	453.382	103.161	6.23864	1.08784	0.00712639	230.772	10.6546	0.329	0.426	0.896	0.743	0.024	0.17	0.439	0.567	0.53	0.189	0.341	0.335	0.164	0.237	0.262	0.396	0.432	0.152	0.975	0.39	0.4	0.6	0.6	0.4	0.4	0.6
1501	Lower Colorado-Lake Mead	18	California-Nevada	0.898305	1.39943	-0.39328	-0.0338125	36.3766	89.7726	41.517	0.812011	0.508972	0.190864	27.4319	0.303025	0.000302462	68.3915	20.0331	0.0912982	0.112993	0.000137628	5.43533	4.66275	0.792	0.865	0.707	0.646	0.603	0.817	0.298	0.128	0.207	0.097	0.585	0.701	0.091	0.06	0.067	0.109	0.213	0.097	0.091	0.268	0.642	0.642	0.428	0.428	0.5	0.857
1601	Great Salt Lake	18	California-Nevada	0.650558	1.10214	-4.49227e-07	-0.0212505	58.2181	59.5448	47.4393	7.97125	4.82885	0.269283	25.9866	0.255	0.00180961	816.884	186.801	6.95308	1.61033	0.231973	43.6079	22.4843	0.597	0.731	0.987	0.774	0.823	0.658	0.317	0.335	0.932	0.268	0.573	0.646	0.237	0.341	0.414	0.439	0.518	0.56	0.689	0.573	0.285	0.5	0.928	0.714	0.785	0.5
1603	Escalante Desert-Sevier Lake	18	California-Nevada	0.770013	0.724748	-0.525733	-0.050605	34.42	41.7629	9.52735	1.29173	0.255671	0.248842	2.83093	0.094	0.000312729	385.579	92.6491	0	0	0.164777	12.7922	5.59525	0.713	0.536	0.548	0.493	0.439	0.231	0.195	0.17	0.103	0.25	0.182	0.469	0.097	0.219	0.243	0.006	0.006	0.506	0.262	0.304	0.428	0.285	0.357	0.357	0.142	0.071
1604	Black Rock Desert-Humboldt	18	California-Nevada	0.489798	0.76705	-0.355197	-0.0212934	169.358	111.359	2.96328	1.65457	0.2886	0.288511	0.95282	0.181599	0.000139244	217.565	65.1693	0	0	0	6.53275	0.536555	0.445	0.56	0.743	0.768	0.981	0.871	0.085	0.207	0.134	0.292	0.048	0.567	0.048	0.128	0.164	0.006	0.006	0.006	0.115	0.048	0.214	0.357	0.5	0.642	0.928	0.928
1605	Central Lahontan	18	California-Nevada	0.424062	1.68031	-0.0413733	-5.93147e-09	42.7371	83.7576	7.25939	0.876837	3.91159	0.220046	19.3431	0.304656	0.00174103	359.499	106.286	0	0	0.0617598	27.6501	17.26	0.371	0.908	0.957	0.987	0.719	0.792	0.146	0.134	0.896	0.158	0.487	0.707	0.231	0.201	0.28	0.006	0.006	0.378	0.493	0.512	0.071	0.714	0.857	0.928	0.642	0.785
1606	Central Nevada Desert Basins	18	California-Nevada	0.458644	1.06884	-0.61157	-0.0858316	34.42	51.868	3.7292	1.34522	0.0343787	0.171155	0.560261	0.150112	0.000115778	60.186	17.9551	0	0	0	2.28077	0.158615	0.402	0.713	0.445	0.335	0.439	0.445	0.115	0.182	0.018	0.067	0.024	0.548	0.042	0.042	0.054	0.006	0.006	0.006	0.03	0.006	0.142	0.428	0.214	0.142	0.142	0.214
1802	Sacramento	18	California-Nevada	0.888267	0.6984	-0.0693407	-9.1917e-05	23.446	44.0213	198.259	24.5013	1.93786	0.301676	35.5203	0.19445	0.00368803	830.655	177.327	9.70142	4.08535	0.0312321	77.4711	70.6579	0.78	0.487	0.945	0.957	0.152	0.262	0.469	0.5	0.64	0.317	0.67	0.579	0.268	0.353	0.396	0.481	0.64	0.28	0.878	0.829	0.571	0.142	0.785	0.785	0.071	0.142
1803	Tulare-Buena Vista Lakes	18	California-Nevada	2.05762	2.0026	-0.211689	-0.0224809	34.42	51.868	3.188	1.46162	0.510421	0.49007	52.5215	0.163018	0.759538	7954.77	1278.25	0.393751	0.0435825	0.49782	31.1803	63.3878	0.993	0.945	0.823	0.756	0.439	0.445	0.091	0.195	0.213	0.658	0.756	0.56	0.603	0.993	0.993	0.176	0.17	0.701	0.53	0.798	0.928	0.928	0.642	0.571	0.142	0.214
1804	San Joaquin	18	California-Nevada	1.29143	1.71012	-0.21972	-0.0265846	84.297	62.8793	187.487	22.9998	1.46042	0.394202	54.0993	0.684598	0.261447	5845.51	840.8	25.708	6.05496	0.576419	56.6375	45.6679	0.945	0.914	0.817	0.731	0.92	0.682	0.463	0.487	0.542	0.451	0.762	0.841	0.39	0.969	0.945	0.658	0.731	0.731	0.786	0.737	0.785	0.785	0.571	0.5	0.857	0.571
1805	San Francisco Bay	18	California-Nevada	0.847648	0.50087	-0.530016	-0.0568689	34.42	51.868	1179.08	322.23	3.28749	0.381371	563.789	0.246677	0.0349724	850.393	106.114	461.535	67.7594	0.0600053	44.9876	18.7877	0.762	0.274	0.536	0.439	0.439	0.445	0.926	0.987	0.859	0.414	0.987	0.64	0.31	0.378	0.274	0.969	0.975	0.371	0.701	0.542	0.5	0.071	0.285	0.285	0.142	0.214
1806	Central California Coastal	18	California-Nevada	0.974958	0.708058	-0.948314	-0.247225	45.352	67.2226	138.309	29.0721	0.491134	0.392467	51.0713	0.397776	0.00433067	3276.41	404.007	38.2796	8.36821	0.294621	38.8977	46.2568	0.81	0.512	0.256	0.128	0.75	0.725	0.432	0.548	0.201	0.439	0.731	0.756	0.28	0.865	0.75	0.719	0.786	0.609	0.652	0.743	0.714	0.214	0.142	0.071	0.714	0.714
1807	Southern California Coastal	18	California-Nevada	0.72032	1.73802	-1.40368	-0.0705589	41.1689	64.93	1059.6	364.407	0.789442	0.395674	675.728	0.557384	1.05215	1927.88	268.532	673.296	156.969	0.0375452	34.5027	130.648	0.664	0.92	0.152	0.396	0.707	0.707	0.902	0.993	0.31	0.463	0.993	0.817	0.707	0.713	0.646	0.981	0.981	0.298	0.591	0.939	0.357	0.857	0.071	0.214	0.571	0.642
1809	Northern Mojave-Mono Lake	18	California-Nevada	1.96582	1.37203	-0.0897055	-2.05111e-06	34.42	51.868	8.12061	1.25746	0.410392	0.170453	12.7233	0.392535	0.00152398	183.333	41.8557	0	0	0	3.27506	4.54314	0.987	0.841	0.939	0.975	0.439	0.445	0.152	0.164	0.164	0.06	0.365	0.75	0.219	0.115	0.115	0.006	0.006	0.006	0.054	0.256	0.857	0.571	0.714	0.857	0.142	0.214
[truncated: 37 more columns]
